# Supplementary material for: Kinetic trapping of a cobalt(ii) metallocage using a carbazole-containing expanded carbaporphyrinoid ligand
Source: Chem Sci. 2021 Dec 20;13(3):692–7. doi: 10.1039/d1sc06514a (PMC8768885; doi:10.1039/d1sc06514a)
Supplement: SC-013-D1SC06514A-s002 [file SC-013-D1SC06514A-s002.cif]

# Electronic Supplementary Material (ESI) for Chemical Science.
# This journal is © The Royal Society of Chemistry 2022

####################################################################### 
# 
# This file contains crystal structure data downloaded from the 
# Cambridge Structural Database (CSD) hosted by the Cambridge 
# Crystallographic Data Centre (CCDC).
# 
# Full information about CCDC data access policies and citation 
# guidelines are available at http://www.ccdc.cam.ac.uk/access/V1 
# 
# Audit and citation data items may have been added by the CCDC. 
# Please retain this information to preserve the provenance of 
# this file and to allow appropriate attribution of the data. 
# 
#######################################################################

data_ta_a_sq
_database_code_depnum_ccdc_archive 'CCDC 2105486'
loop_
_audit_author_name
_audit_author_address
'weinan zhou'
;ShangHai University
China
;
_audit_update_record             
;
2021-08-25 deposited with the CCDC.	2021-12-20 downloaded from the CCDC.
;
_audit_creation_date             2020-12-03
_audit_creation_method           
;
Olex2 1.3
(compiled 2020.11.12 svn.r5f609507 for OlexSys, GUI svn.r6226)
;
_shelx_SHELXL_version_number     2018/3
_chemical_name_common            ?
_chemical_name_systematic        ?
_chemical_formula_moiety         
'C76 H79 Co2 N8 O, 1.167(Cl), C H Cl3, 0.667(H2 O)'
_chemical_formula_sum            'C77 H81.33 Cl4.17 Co2 N8 O1.67'
_chemical_formula_weight         1411.06
_chemical_melting_point          ?
loop_
_atom_type_symbol
_atom_type_description
_atom_type_scat_dispersion_real
_atom_type_scat_dispersion_imag
_atom_type_scat_source
C C 0.0181 0.0091 'International Tables Vol C Tables 4.2.6.8 and 6.1.1.4'
H H 0.0000 0.0000 'International Tables Vol C Tables 4.2.6.8 and 6.1.1.4'
Cl Cl 0.3639 0.7018 'International Tables Vol C Tables 4.2.6.8 and 6.1.1.4'
Co Co -2.3653 3.6143 'International Tables Vol C Tables 4.2.6.8 and 6.1.1.4'
N N 0.0311 0.0180 'International Tables Vol C Tables 4.2.6.8 and 6.1.1.4'
O O 0.0492 0.0322 'International Tables Vol C Tables 4.2.6.8 and 6.1.1.4'

_shelx_space_group_comment       
;
The symmetry employed for this shelxl refinement is uniquely defined
by the following loop, which should always be used as a source of
symmetry information in preference to the above space-group names.
They are only intended as comments.
;
_space_group_crystal_system      trigonal
_space_group_IT_number           147
_space_group_name_H-M_alt        'P -3'
_space_group_name_Hall           '-P 3'
loop_
_space_group_symop_operation_xyz
'x, y, z'
'-y, x-y, z'
'-x+y, -x, z'
'-x, -y, -z'
'y, -x+y, -z'
'x-y, x, -z'

_cell_length_a                   31.1312(4)
_cell_length_b                   31.1312(4)
_cell_length_c                   15.5307(3)
_cell_angle_alpha                90
_cell_angle_beta                 90
_cell_angle_gamma                120
_cell_volume                     13035.1(4)
_cell_formula_units_Z            6
_cell_measurement_reflns_used    9872
_cell_measurement_temperature    173(2)
_cell_measurement_theta_max      67.11
_cell_measurement_theta_min      2.84
_shelx_estimated_absorpt_T_max   ?
_shelx_estimated_absorpt_T_min   ?
_exptl_absorpt_coefficient_mu    4.496
_exptl_absorpt_correction_T_max  0.7531
_exptl_absorpt_correction_T_min  0.5525
_exptl_absorpt_correction_type   none
_exptl_absorpt_process_details   
;
SADABS-2016/2 (Bruker,2016/2) was used for absorption correction.
wR2(int) was 0.1002 before and 0.0763 after correction.
The Ratio of minimum to maximum transmission is 0.7336.
The \l/2 correction factor is Not present.
;
_exptl_absorpt_special_details   ?
_exptl_crystal_colour            DarkCyan
_exptl_crystal_density_diffrn    1.079
_exptl_crystal_density_meas      ?
_exptl_crystal_density_method    ?
_exptl_crystal_description       block
_exptl_crystal_F_000             4425
_exptl_crystal_size_max          ?
_exptl_crystal_size_mid          ?
_exptl_crystal_size_min          ?
_exptl_transmission_factor_max   ?
_exptl_transmission_factor_min   ?
_diffrn_reflns_av_R_equivalents  0.0842
_diffrn_reflns_av_unetI/netI     0.0382
_diffrn_reflns_Laue_measured_fraction_full 1.000
_diffrn_reflns_Laue_measured_fraction_max 0.998
_diffrn_reflns_limit_h_max       37
_diffrn_reflns_limit_h_min       -37
_diffrn_reflns_limit_k_max       37
_diffrn_reflns_limit_k_min       -37
_diffrn_reflns_limit_l_max       18
_diffrn_reflns_limit_l_min       -18
_diffrn_reflns_number            165078
_diffrn_reflns_point_group_measured_fraction_full 1.000
_diffrn_reflns_point_group_measured_fraction_max 0.998
_diffrn_reflns_theta_full        67.679
_diffrn_reflns_theta_max         68.408
_diffrn_reflns_theta_min         2.839
_diffrn_ambient_temperature      173.0
_diffrn_detector_area_resol_mean ?
_diffrn_measured_fraction_theta_full 1.000
_diffrn_measured_fraction_theta_max 0.998
_diffrn_measurement_device_type  'Bruker APEX-II CCD'
_diffrn_measurement_method       '\f and \w scans'
_diffrn_radiation_type           CuK\a
_diffrn_radiation_wavelength     1.54178
_diffrn_source                   ?
_diffrn_standards_number         0
_reflns_Friedel_coverage         0.000
_reflns_Friedel_fraction_full    .
_reflns_Friedel_fraction_max     .
_reflns_number_gt                12191
_reflns_number_total             15952
_reflns_special_details          
;
 Reflections were merged by SHELXL according to the crystal
 class for the calculation of statistics and refinement.
 
 Structure factors included contributions from the .fab file.
 
 _reflns_Friedel_fraction is defined as the number of unique
 Friedel pairs measured divided by the number that would be
 possible theoretically, ignoring centric projections and
 systematic absences.
;
_reflns_threshold_expression     'I > 2\s(I)'
_computing_cell_refinement       'SAINT V8.38A (?, 2016)'
_computing_data_collection       ?
_computing_data_reduction        'SAINT V8.38A (?, 2016)'
_computing_molecular_graphics    'Olex2 1.3 (Dolomanov et al., 2009)'
_computing_publication_material  'Olex2 1.3 (Dolomanov et al., 2009)'
_computing_structure_refinement  'SHELXL 2018/3 (Sheldrick, 2015)'
_computing_structure_solution    'SHELXT 2014/5 (Sheldrick, 2014)'
_refine_diff_density_max         0.681
_refine_diff_density_min         -0.576
_refine_diff_density_rms         0.063
_refine_ls_extinction_coef       .
_refine_ls_extinction_method     none
_refine_ls_goodness_of_fit_ref   1.028
_refine_ls_hydrogen_treatment    mixed
_refine_ls_matrix_type           full
_refine_ls_number_parameters     853
_refine_ls_number_reflns         15952
_refine_ls_number_restraints     0
_refine_ls_R_factor_all          0.0803
_refine_ls_R_factor_gt           0.0605
_refine_ls_restrained_S_all      1.028
_refine_ls_shift/su_max          0.000
_refine_ls_shift/su_mean         0.000
_refine_ls_structure_factor_coef Fsqd
_refine_ls_weighting_details     
'w=1/[\s^2^(Fo^2^)+(0.0976P)^2^+11.8377P] where P=(Fo^2^+2Fc^2^)/3'
_refine_ls_weighting_scheme      calc
_refine_ls_wR_factor_gt          0.1669
_refine_ls_wR_factor_ref         0.1820
_refine_special_details          ?
_olex2_refinement_description    
;
1. Fixed Uiso
 At 1.2 times of:
  All C(H) groups, All C(H,H) groups, All N(H) groups
 At 1.5 times of:
  All C(H,H,H) groups, All O(H,H) groups
2. Others
 Fixed Sof: H2A(0.33333) H2B(0.33333) H3A(0.33333) H3B(0.33333)
3.a Riding coordinates:
 O2(H2A,H2B), O3(H3A,H3B)
3.b Ternary CH refined with riding coordinates:
 C77(H77)
3.c Secondary CH2 refined with riding coordinates:
 C5(H5A,H5B), C7(H7A,H7B), C14(H14A,H14B), C16(H16A,H16B), C23(H23A,H23B),
 C25(H25A,H25B), C43(H43A,H43B), C45(H45A,H45B), C52(H52A,H52B), C54(H54A,H54B),
  C61(H61A,H61B), C63(H63A,H63B)
3.d Aromatic/amide H refined with riding coordinates:
 N4(H4), N8(H8), C9(H9), C18(H18), C28(H28), C29(H29), C32(H32), C33(H33),
 C35(H35), C38(H38), C47(H47), C56(H56), C66(H66), C67(H67), C70(H70), C71(H71),
  C73(H73), C76(H76)
3.e Idealised Me refined as rotating group:
 C6(H6A,H6B,H6C), C8(H8A,H8B,H8C), C15(H15A,H15B,H15C), C17(H17A,H17B,H17C),
 C24(H24A,H24B,H24C), C26(H26A,H26B,H26C), C44(H44A,H44B,H44C), C46(H46A,H46B,
 H46C), C53(H53A,H53B,H53C), C55(H55A,H55B,H55C), C62(H62A,H62B,H62C), C64(H64A,
 H64B,H64C)
;
_atom_sites_solution_hydrogens   mixed
_atom_sites_solution_primary     dual
_atom_sites_solution_secondary   ?
loop_
_atom_site_label
_atom_site_type_symbol
_atom_site_fract_x
_atom_site_fract_y
_atom_site_fract_z
_atom_site_U_iso_or_equiv
_atom_site_adp_type
_atom_site_occupancy
_atom_site_site_symmetry_order
_atom_site_calc_flag
_atom_site_refinement_flags_posn
_atom_site_refinement_flags_adp
_atom_site_refinement_flags_occupancy
_atom_site_disorder_assembly
_atom_site_disorder_group
Co1 Co 0.17865(2) 0.41298(2) 0.35380(3) 0.03737(14) Uani 1 1 d . . . . .
Co2 Co 0.11655(2) 0.43124(2) 0.18213(3) 0.03727(14) Uani 1 1 d . . . . .
O1 O 0.16894(8) 0.45119(9) 0.26599(15) 0.0376(5) Uani 1 1 d . . . . .
N1 N 0.17730(10) 0.35170(10) 0.30730(18) 0.0399(6) Uani 1 1 d . . . . .
N2 N 0.11382(10) 0.37443(11) 0.41135(19) 0.0431(7) Uani 1 1 d . . . . .
N3 N 0.20386(10) 0.46501(10) 0.44814(17) 0.0367(6) Uani 1 1 d . . . . .
N4 N 0.42203(10) 0.59118(10) 0.36235(18) 0.0387(6) Uani 1 1 d . . . . .
H4 H 0.428316 0.621955 0.357429 0.046 Uiso 1 1 calc R U . . .
N5 N 0.60071(10) 0.64778(10) 0.23322(19) 0.0411(6) Uani 1 1 d . . . . .
N6 N 0.63075(10) 0.73540(11) 0.12600(19) 0.0423(7) Uani 1 1 d . . . . .
N7 N 0.52704(10) 0.68953(10) 0.08520(17) 0.0386(6) Uani 1 1 d . . . . .
N8 N 0.32078(10) 0.52096(10) 0.17495(18) 0.0396(6) Uani 1 1 d . . . . .
H8 H 0.300788 0.533281 0.177197 0.047 Uiso 1 1 calc R U . . .
C1 C 0.20997(13) 0.34561(12) 0.2604(2) 0.0390(7) Uani 1 1 d . . . . .
C2 C 0.19032(13) 0.29391(12) 0.2372(2) 0.0418(8) Uani 1 1 d . . . . .
C3 C 0.14395(13) 0.26908(13) 0.2710(2) 0.0436(8) Uani 1 1 d . . . . .
C4 C 0.13503(13) 0.30425(12) 0.3161(2) 0.0420(8) Uani 1 1 d . . . . .
C5 C 0.21382(15) 0.27268(14) 0.1788(2) 0.0496(9) Uani 1 1 d . . . . .
H5A H 0.239816 0.299948 0.144042 0.060 Uiso 1 1 calc R U . . .
H5B H 0.188257 0.249024 0.138571 0.060 Uiso 1 1 calc R U . . .
C6 C 0.23711(17) 0.24596(15) 0.2259(3) 0.0593(10) Uani 1 1 d . . . . .
H6A H 0.250458 0.232327 0.183573 0.089 Uiso 1 1 calc R U . . .
H6B H 0.211785 0.218961 0.260823 0.089 Uiso 1 1 calc R U . . .
H6C H 0.263960 0.269533 0.263210 0.089 Uiso 1 1 calc R U . . .
C7 C 0.10774(16) 0.21421(14) 0.2669(3) 0.0568(10) Uani 1 1 d . . . . .
H7A H 0.115619 0.200155 0.216170 0.068 Uiso 1 1 calc R U . . .
H7B H 0.073895 0.208953 0.258847 0.068 Uiso 1 1 calc R U . . .
C8 C 0.10833(18) 0.18620(16) 0.3477(3) 0.0734(13) Uani 1 1 d . . . . .
H8A H 0.084297 0.150798 0.341031 0.110 Uiso 1 1 calc R U . . .
H8B H 0.099485 0.199138 0.398056 0.110 Uiso 1 1 calc R U . . .
H8C H 0.141583 0.190749 0.355685 0.110 Uiso 1 1 calc R U . . .
C9 C 0.09155(13) 0.29327(13) 0.3570(2) 0.0467(8) Uani 1 1 d . . . . .
H9 H 0.065940 0.259542 0.354511 0.056 Uiso 1 1 calc R U . . .
C10 C 0.07995(13) 0.32546(13) 0.4020(2) 0.0441(8) Uani 1 1 d . . . . .
C11 C 0.03540(13) 0.31430(15) 0.4472(3) 0.0534(9) Uani 1 1 d . . . . .
C12 C 0.04343(13) 0.35763(15) 0.4840(3) 0.0537(9) Uani 1 1 d . . . . .
C13 C 0.09262(13) 0.39484(14) 0.4615(2) 0.0444(8) Uani 1 1 d . . . . .
C14 C -0.01051(16) 0.26393(17) 0.4539(3) 0.0739(13) Uani 1 1 d . . . . .
H14A H -0.040108 0.267856 0.450052 0.089 Uiso 1 1 calc R U . . .
H14B H -0.011436 0.243394 0.404469 0.089 Uiso 1 1 calc R U . . .
C15 C -0.0130(3) 0.2381(3) 0.5332(5) 0.161(4) Uani 1 1 d . . . . .
H15A H 0.011820 0.227527 0.531744 0.241 Uiso 1 1 calc R U . . .
H15B H -0.046144 0.208968 0.539249 0.241 Uiso 1 1 calc R U . . .
H15C H -0.006344 0.260401 0.582249 0.241 Uiso 1 1 calc R U . . .
C16 C 0.01053(15) 0.36658(18) 0.5436(3) 0.0710(13) Uani 1 1 d . . . . .
H16A H -0.023826 0.338370 0.539382 0.085 Uiso 1 1 calc R U . . .
H16B H 0.010293 0.396895 0.525139 0.085 Uiso 1 1 calc R U . . .
C17 C 0.0277(2) 0.3726(2) 0.6377(3) 0.0812(15) Uani 1 1 d . . . . .
H17A H 0.061251 0.401244 0.642605 0.122 Uiso 1 1 calc R U . . .
H17B H 0.027826 0.342612 0.656417 0.122 Uiso 1 1 calc R U . . .
H17C H 0.004991 0.377820 0.674078 0.122 Uiso 1 1 calc R U . . .
C18 C 0.11931(13) 0.44427(14) 0.4899(2) 0.0437(8) Uani 1 1 d . . . . .
H18 H 0.100118 0.457157 0.514423 0.052 Uiso 1 1 calc R U . . .
C19 C 0.16911(13) 0.47605(13) 0.4867(2) 0.0417(8) Uani 1 1 d . . . . .
C20 C 0.19566(14) 0.52337(13) 0.5289(2) 0.0426(8) Uani 1 1 d . . . . .
C21 C 0.24514(13) 0.54028(12) 0.5201(2) 0.0404(7) Uani 1 1 d . . . . .
C22 C 0.24865(12) 0.50339(12) 0.4668(2) 0.0375(7) Uani 1 1 d . . . . .
C23 C 0.17128(16) 0.54648(15) 0.5802(3) 0.0544(10) Uani 1 1 d . . . . .
H23A H 0.139087 0.537635 0.553201 0.065 Uiso 1 1 calc R U . . .
H23B H 0.192471 0.583023 0.577984 0.065 Uiso 1 1 calc R U . . .
C24 C 0.1625(2) 0.5300(2) 0.6736(3) 0.0814(15) Uani 1 1 d . . . . .
H24A H 0.194427 0.540224 0.701572 0.122 Uiso 1 1 calc R U . . .
H24B H 0.141733 0.493850 0.676293 0.122 Uiso 1 1 calc R U . . .
H24C H 0.145803 0.545387 0.703166 0.122 Uiso 1 1 calc R U . . .
C25 C 0.28617(15) 0.58326(13) 0.5651(2) 0.0503(9) Uani 1 1 d . . . . .
H25A H 0.273773 0.604620 0.588551 0.060 Uiso 1 1 calc R U . . .
H25B H 0.312837 0.603141 0.523309 0.060 Uiso 1 1 calc R U . . .
C26 C 0.30743(17) 0.56689(17) 0.6384(3) 0.0672(12) Uani 1 1 d . . . . .
H26A H 0.323313 0.549115 0.614676 0.101 Uiso 1 1 calc R U . . .
H26B H 0.280615 0.544948 0.677428 0.101 Uiso 1 1 calc R U . . .
H26C H 0.332010 0.596111 0.670192 0.101 Uiso 1 1 calc R U . . .
C27 C 0.29417(12) 0.50522(12) 0.4380(2) 0.0362(7) Uani 1 1 d . . . . .
C28 C 0.29779(13) 0.46161(12) 0.4368(2) 0.0390(7) Uani 1 1 d . . . . .
H28 H 0.269993 0.430883 0.453390 0.047 Uiso 1 1 calc R U . . .
C29 C 0.34060(13) 0.46305(12) 0.4122(2) 0.0393(7) Uani 1 1 d . . . . .
H29 H 0.342353 0.433452 0.411233 0.047 Uiso 1 1 calc R U . . .
C30 C 0.38161(12) 0.50789(12) 0.3885(2) 0.0365(7) Uani 1 1 d . . . . .
C31 C 0.43143(12) 0.52333(12) 0.3608(2) 0.0390(7) Uani 1 1 d . . . . .
C32 C 0.45881(14) 0.49933(13) 0.3475(2) 0.0463(8) Uani 1 1 d . . . . .
H32 H 0.443917 0.464603 0.356498 0.056 Uiso 1 1 calc R U . . .
C33 C 0.50731(14) 0.52642(13) 0.3212(3) 0.0482(9) Uani 1 1 d . . . . .
H33 H 0.525477 0.509813 0.311453 0.058 Uiso 1 1 calc R U . . .
C34 C 0.53110(13) 0.57830(13) 0.3083(2) 0.0414(8) Uani 1 1 d . . . . .
C35 C 0.50421(12) 0.60258(12) 0.3206(2) 0.0395(7) Uani 1 1 d . . . . .
H35 H 0.519321 0.637359 0.311895 0.047 Uiso 1 1 calc R U . . .
C36 C 0.45505(12) 0.57505(12) 0.3456(2) 0.0382(7) Uani 1 1 d . . . . .
C37 C 0.37752(12) 0.55134(12) 0.3881(2) 0.0358(7) Uani 1 1 d . . . . .
C38 C 0.33464(12) 0.55045(12) 0.4129(2) 0.0365(7) Uani 1 1 d . . . . .
H38 H 0.332636 0.579911 0.412933 0.044 Uiso 1 1 calc R U . . .
C39 C 0.58291(13) 0.60665(13) 0.2834(2) 0.0422(8) Uani 1 1 d . . . . .
C40 C 0.62267(14) 0.59779(14) 0.3096(3) 0.0494(9) Uani 1 1 d . . . . .
C41 C 0.66513(13) 0.63478(14) 0.2732(3) 0.0504(9) Uani 1 1 d . . . . .
C42 C 0.65222(13) 0.66668(13) 0.2266(2) 0.0444(8) Uani 1 1 d . . . . .
C43 C 0.61956(17) 0.55917(16) 0.3720(3) 0.0634(11) Uani 1 1 d . . . . .
H43A H 0.647213 0.575553 0.413660 0.076 Uiso 1 1 calc R U . . .
H43B H 0.588217 0.546081 0.404848 0.076 Uiso 1 1 calc R U . . .
C44 C 0.6215(2) 0.51626(18) 0.3322(4) 0.0823(15) Uani 1 1 d . . . . .
H44A H 0.596962 0.502124 0.285828 0.123 Uiso 1 1 calc R U . . .
H44B H 0.614112 0.490878 0.376122 0.123 Uiso 1 1 calc R U . . .
H44C H 0.654718 0.527758 0.308706 0.123 Uiso 1 1 calc R U . . .
C45 C 0.71663(15) 0.64174(17) 0.2766(3) 0.0686(13) Uani 1 1 d . . . . .
H45A H 0.740627 0.677011 0.288881 0.082 Uiso 1 1 calc R U . . .
H45B H 0.718352 0.621709 0.324557 0.082 Uiso 1 1 calc R U . . .
C46 C 0.73148(19) 0.6271(2) 0.1946(5) 0.0964(19) Uani 1 1 d . . . . .
H46A H 0.730453 0.647141 0.146892 0.145 Uiso 1 1 calc R U . . .
H46B H 0.708478 0.591894 0.182834 0.145 Uiso 1 1 calc R U . . .
H46C H 0.765210 0.632555 0.200483 0.145 Uiso 1 1 calc R U . . .
C47 C 0.68564(13) 0.70964(13) 0.1859(2) 0.0438(8) Uani 1 1 d . . . . .
H47 H 0.719330 0.717773 0.189856 0.053 Uiso 1 1 calc R U . . .
C48 C 0.67719(12) 0.74330(13) 0.1394(2) 0.0421(8) Uani 1 1 d . . . . .
C49 C 0.71286(13) 0.78786(13) 0.0971(2) 0.0438(8) Uani 1 1 d . . . . .
C50 C 0.68644(13) 0.80719(13) 0.0579(2) 0.0425(8) Uani 1 1 d . . . . .
C51 C 0.63534(13) 0.77331(13) 0.0758(2) 0.0413(8) Uani 1 1 d . . . . .
C52 C 0.76727(13) 0.80619(15) 0.0944(3) 0.0524(9) Uani 1 1 d . . . . .
H52A H 0.778250 0.801948 0.151964 0.063 Uiso 1 1 calc R U . . .
H52B H 0.785053 0.842096 0.080968 0.063 Uiso 1 1 calc R U . . .
C53 C 0.78143(17) 0.7793(2) 0.0279(3) 0.0755(14) Uani 1 1 d . . . . .
H53A H 0.817628 0.794781 0.025480 0.113 Uiso 1 1 calc R U . . .
H53B H 0.768860 0.781597 -0.028805 0.113 Uiso 1 1 calc R U . . .
H53C H 0.766913 0.744402 0.044235 0.113 Uiso 1 1 calc R U . . .
C54 C 0.70605(15) 0.85278(13) 0.0035(3) 0.0510(9) Uani 1 1 d . . . . .
H54A H 0.739863 0.877100 0.023455 0.061 Uiso 1 1 calc R U . . .
H54B H 0.684824 0.867784 0.011780 0.061 Uiso 1 1 calc R U . . .
C55 C 0.7081(2) 0.84316(18) -0.0918(3) 0.0722(13) Uani 1 1 d . . . . .
H55A H 0.674457 0.820740 -0.112981 0.108 Uiso 1 1 calc R U . . .
H55B H 0.728705 0.827934 -0.100583 0.108 Uiso 1 1 calc R U . . .
H55C H 0.722366 0.874603 -0.123319 0.108 Uiso 1 1 calc R U . . .
C56 C 0.59300(13) 0.77343(13) 0.0434(2) 0.0425(8) Uani 1 1 d . . . . .
H56 H 0.598928 0.803153 0.015865 0.051 Uiso 1 1 calc R U . . .
C57 C 0.54474(13) 0.73637(13) 0.0465(2) 0.0425(8) Uani 1 1 d . . . . .
C58 C 0.50303(14) 0.73738(14) 0.0057(2) 0.0480(8) Uani 1 1 d . . . . .
C59 C 0.46201(13) 0.69201(15) 0.0187(2) 0.0488(9) Uani 1 1 d . . . . .
C60 C 0.47846(13) 0.66368(13) 0.0696(2) 0.0414(8) Uani 1 1 d . . . . .
C61 C 0.50669(16) 0.78037(17) -0.0444(3) 0.0649(12) Uani 1 1 d . . . . .
H61A H 0.476890 0.783135 -0.032783 0.078 Uiso 1 1 calc R U . . .
H61B H 0.536014 0.811336 -0.024274 0.078 Uiso 1 1 calc R U . . .
C62 C 0.5110(2) 0.7752(2) -0.1388(3) 0.0937(18) Uani 1 1 d . . . . .
H62A H 0.484030 0.742922 -0.158001 0.141 Uiso 1 1 calc R U . . .
H62B H 0.542956 0.777685 -0.151584 0.141 Uiso 1 1 calc R U . . .
H62C H 0.508758 0.801696 -0.169002 0.141 Uiso 1 1 calc R U . . .
C63 C 0.41216(15) 0.67405(18) -0.0227(3) 0.0664(13) Uani 1 1 d . . . . .
H63A H 0.386082 0.658913 0.021978 0.080 Uiso 1 1 calc R U . . .
H63B H 0.410956 0.702811 -0.047068 0.080 Uiso 1 1 calc R U . . .
C64 C 0.40126(18) 0.6368(2) -0.0927(3) 0.0850(16) Uani 1 1 d . . . . .
H64A H 0.398722 0.606702 -0.067878 0.128 Uiso 1 1 calc R U . . .
H64B H 0.428062 0.650793 -0.135301 0.128 Uiso 1 1 calc R U . . .
H64C H 0.369857 0.628656 -0.120673 0.128 Uiso 1 1 calc R U . . .
C65 C 0.44770(12) 0.61252(13) 0.1005(2) 0.0406(7) Uani 1 1 d . . . . .
C66 C 0.46757(13) 0.58074(14) 0.1063(2) 0.0449(8) Uani 1 1 d . . . . .
H66 H 0.501301 0.592984 0.091181 0.054 Uiso 1 1 calc R U . . .
C67 C 0.43939(13) 0.53253(13) 0.1332(2) 0.0428(8) Uani 1 1 d . . . . .
H67 H 0.453515 0.511691 0.136672 0.051 Uiso 1 1 calc R U . . .
C68 C 0.38977(13) 0.51427(13) 0.1554(2) 0.0393(7) Uani 1 1 d . . . . .
C69 C 0.35011(12) 0.46732(12) 0.1834(2) 0.0379(7) Uani 1 1 d . . . . .
C70 C 0.34516(13) 0.42089(13) 0.2001(2) 0.0440(8) Uani 1 1 d . . . . .
H70 H 0.372875 0.416159 0.193825 0.053 Uiso 1 1 calc R U . . .
C71 C 0.30041(13) 0.38246(13) 0.2254(2) 0.0434(8) Uani 1 1 d . . . . .
H71 H 0.297470 0.351149 0.237146 0.052 Uiso 1 1 calc R U . . .
C72 C 0.25824(12) 0.38807(12) 0.2345(2) 0.0383(7) Uani 1 1 d . . . . .
C73 C 0.26205(12) 0.43362(12) 0.2188(2) 0.0381(7) Uani 1 1 d . . . . .
H73 H 0.234055 0.437939 0.224540 0.046 Uiso 1 1 calc R U . . .
C74 C 0.30821(12) 0.47307(12) 0.1944(2) 0.0361(7) Uani 1 1 d . . . . .
C75 C 0.37029(12) 0.54661(12) 0.1511(2) 0.0384(7) Uani 1 1 d . . . . .
C76 C 0.39843(12) 0.59529(13) 0.1242(2) 0.0396(7) Uani 1 1 d . . . . .
H76 H 0.384641 0.616458 0.121900 0.048 Uiso 1 1 calc R U . . .
Cl1 Cl 0.000000 0.000000 0.000000 0.0812(8) Uani 1 6 d S T P . .
Cl2 Cl 0.43649(4) 0.69161(4) 0.26840(7) 0.0662(3) Uani 1 1 d . . . . .
Cl3 Cl 0.58241(7) 0.78558(7) 0.65108(11) 0.1244(7) Uani 1 1 d . . . . .
Cl4 Cl 0.66364(6) 0.85095(5) 0.54166(9) 0.0864(4) Uani 1 1 d . . . . .
Cl5 Cl 0.68005(11) 0.80018(10) 0.68144(14) 0.1542(9) Uani 1 1 d . . . . .
C77 C 0.6377(3) 0.7965(2) 0.6045(3) 0.0959(19) Uani 1 1 d . . . . .
H77 H 0.630215 0.768076 0.565437 0.115 Uiso 1 1 calc R U . . .
O2 O 0.333333 0.666667 0.3813(5) 0.113(2) Uani 1 3 d S T P . .
H2A H 0.356290 0.665450 0.353771 0.169 Uiso 0.3333 1 d R U P . .
H2B H 0.319990 0.682180 0.359351 0.169 Uiso 0.3333 1 d R U P . .
O3 O 0.333333 0.666667 0.1619(6) 0.149(3) Uani 1 3 d S T P . .
H3A H 0.316900 0.678020 0.187187 0.224 Uiso 0.3333 1 d R U P . .
H3B H 0.350770 0.658150 0.191607 0.224 Uiso 0.3333 1 d R U P . .
H1 H 0.1923(17) 0.4803(17) 0.267(3) 0.057(13) Uiso 1 1 d . . . . .

loop_
_atom_site_aniso_label
_atom_site_aniso_U_11
_atom_site_aniso_U_22
_atom_site_aniso_U_33
_atom_site_aniso_U_23
_atom_site_aniso_U_13
_atom_site_aniso_U_12
Co1 0.0361(3) 0.0335(3) 0.0420(3) 0.0020(2) 0.0086(2) 0.0170(2)
Co2 0.0289(3) 0.0345(3) 0.0427(3) -0.0089(2) 0.0007(2) 0.0116(2)
O1 0.0310(12) 0.0330(12) 0.0455(13) -0.0022(10) 0.0017(10) 0.0136(10)
N1 0.0406(15) 0.0347(14) 0.0435(15) 0.0024(12) 0.0039(12) 0.0182(12)
N2 0.0368(15) 0.0430(16) 0.0474(17) 0.0055(13) 0.0080(12) 0.0183(13)
N3 0.0377(15) 0.0385(14) 0.0384(14) 0.0024(11) 0.0073(11) 0.0223(12)
N4 0.0391(15) 0.0301(13) 0.0480(16) 0.0068(12) 0.0066(12) 0.0182(12)
N5 0.0367(15) 0.0418(15) 0.0518(17) 0.0068(13) 0.0062(12) 0.0249(13)
N6 0.0377(15) 0.0427(16) 0.0481(16) 0.0099(13) 0.0118(12) 0.0211(13)
N7 0.0382(15) 0.0414(15) 0.0402(15) 0.0106(12) 0.0092(12) 0.0230(13)
N8 0.0348(14) 0.0378(15) 0.0524(17) 0.0070(12) 0.0100(12) 0.0229(12)
C1 0.0429(18) 0.0374(17) 0.0393(17) 0.0020(14) 0.0012(14) 0.0220(15)
C2 0.049(2) 0.0378(18) 0.0412(18) -0.0028(14) -0.0057(15) 0.0239(16)
C3 0.047(2) 0.0353(17) 0.0457(19) -0.0006(15) -0.0056(15) 0.0189(16)
C4 0.0415(18) 0.0355(17) 0.0462(19) 0.0022(14) -0.0007(15) 0.0172(15)
C5 0.059(2) 0.045(2) 0.050(2) -0.0093(16) -0.0079(18) 0.0304(18)
C6 0.070(3) 0.050(2) 0.067(3) -0.0074(19) -0.010(2) 0.038(2)
C7 0.057(2) 0.0363(19) 0.071(3) -0.0097(18) -0.010(2) 0.0187(18)
C8 0.071(3) 0.042(2) 0.096(4) 0.016(2) 0.002(3) 0.019(2)
C9 0.0388(18) 0.0351(18) 0.054(2) 0.0048(15) 0.0011(16) 0.0093(15)
C10 0.0375(18) 0.0418(19) 0.048(2) 0.0050(15) 0.0035(15) 0.0158(15)
C11 0.0328(18) 0.053(2) 0.065(2) 0.0054(19) 0.0052(17) 0.0138(17)
C12 0.0336(18) 0.061(2) 0.064(2) 0.0031(19) 0.0089(17) 0.0223(18)
C13 0.0390(18) 0.052(2) 0.048(2) 0.0068(16) 0.0087(15) 0.0266(17)
C14 0.043(2) 0.059(3) 0.093(4) 0.006(2) 0.015(2) 0.006(2)
C15 0.142(7) 0.087(5) 0.136(6) 0.042(5) -0.013(5) -0.032(5)
C16 0.039(2) 0.070(3) 0.101(4) 0.003(3) 0.024(2) 0.025(2)
C17 0.074(3) 0.088(4) 0.078(3) 0.009(3) 0.037(3) 0.038(3)
C18 0.0436(19) 0.051(2) 0.0451(19) 0.0100(16) 0.0124(15) 0.0296(17)
C19 0.0437(19) 0.0463(19) 0.0434(19) 0.0052(15) 0.0076(15) 0.0287(16)
C20 0.053(2) 0.0429(19) 0.0414(18) 0.0055(15) 0.0100(15) 0.0313(17)
C21 0.0479(19) 0.0353(17) 0.0407(18) 0.0052(14) 0.0089(15) 0.0227(15)
C22 0.0416(18) 0.0333(16) 0.0388(17) 0.0061(13) 0.0079(14) 0.0196(15)
C23 0.058(2) 0.053(2) 0.064(2) -0.0044(19) 0.0115(19) 0.037(2)
C24 0.107(4) 0.108(4) 0.061(3) 0.002(3) 0.022(3) 0.078(4)
C25 0.056(2) 0.0387(19) 0.052(2) -0.0044(16) 0.0114(17) 0.0202(17)
C26 0.060(3) 0.063(3) 0.065(3) -0.002(2) -0.003(2) 0.019(2)
C27 0.0389(17) 0.0356(16) 0.0351(16) 0.0015(13) 0.0025(13) 0.0195(14)
C28 0.0435(18) 0.0327(16) 0.0406(18) 0.0077(14) 0.0074(14) 0.0189(15)
C29 0.0461(19) 0.0333(16) 0.0449(19) 0.0092(14) 0.0091(15) 0.0247(15)
C30 0.0432(18) 0.0368(17) 0.0348(16) 0.0053(13) 0.0046(14) 0.0240(15)
C31 0.0428(18) 0.0357(17) 0.0427(18) 0.0080(14) 0.0064(14) 0.0228(15)
C32 0.049(2) 0.0385(18) 0.059(2) 0.0120(16) 0.0105(17) 0.0279(17)
C33 0.048(2) 0.0427(19) 0.064(2) 0.0125(17) 0.0098(17) 0.0298(17)
C34 0.0429(18) 0.0395(18) 0.0455(19) 0.0065(15) 0.0029(15) 0.0233(15)
C35 0.0414(18) 0.0358(17) 0.0448(19) 0.0088(14) 0.0039(15) 0.0218(15)
C36 0.0420(18) 0.0375(17) 0.0411(18) 0.0063(14) 0.0045(14) 0.0245(15)
C37 0.0392(17) 0.0355(16) 0.0345(16) 0.0054(13) 0.0039(13) 0.0200(14)
C38 0.0399(17) 0.0333(16) 0.0381(17) 0.0014(13) 0.0008(14) 0.0196(14)
C39 0.0410(18) 0.0413(18) 0.050(2) 0.0022(15) 0.0007(15) 0.0248(16)
C40 0.046(2) 0.045(2) 0.063(2) 0.0029(17) -0.0066(17) 0.0268(17)
C41 0.0385(19) 0.046(2) 0.072(3) 0.0017(18) -0.0032(17) 0.0247(17)
C42 0.0371(18) 0.0448(19) 0.054(2) 0.0015(16) 0.0023(15) 0.0224(16)
C43 0.058(2) 0.061(3) 0.079(3) 0.008(2) -0.013(2) 0.035(2)
C44 0.077(3) 0.061(3) 0.124(5) 0.016(3) 0.000(3) 0.046(3)
C45 0.043(2) 0.060(3) 0.106(4) 0.014(2) -0.009(2) 0.028(2)
C46 0.055(3) 0.090(4) 0.161(6) 0.001(4) 0.016(3) 0.048(3)
C47 0.0355(18) 0.047(2) 0.054(2) -0.0012(16) 0.0027(15) 0.0240(16)
C48 0.0356(17) 0.0468(19) 0.0446(19) 0.0007(15) 0.0083(14) 0.0212(16)
C49 0.0402(18) 0.0417(19) 0.0448(19) -0.0022(15) 0.0095(15) 0.0170(15)
C50 0.0409(18) 0.0380(18) 0.0444(19) 0.0001(15) 0.0087(15) 0.0167(15)
C51 0.0411(18) 0.0402(18) 0.0437(19) 0.0029(15) 0.0097(15) 0.0212(15)
C52 0.0386(19) 0.050(2) 0.059(2) 0.0010(18) 0.0061(17) 0.0152(17)
C53 0.052(3) 0.092(3) 0.088(3) -0.008(3) 0.018(2) 0.040(3)
C54 0.048(2) 0.0370(19) 0.061(2) 0.0058(17) 0.0112(18) 0.0165(17)
C55 0.094(4) 0.065(3) 0.057(3) 0.017(2) 0.017(2) 0.039(3)
C56 0.048(2) 0.0382(18) 0.0435(19) 0.0078(15) 0.0100(15) 0.0230(16)
C57 0.0467(19) 0.0448(19) 0.0421(19) 0.0093(15) 0.0079(15) 0.0274(17)
C58 0.045(2) 0.051(2) 0.052(2) 0.0138(17) 0.0077(16) 0.0278(17)
C59 0.0401(19) 0.058(2) 0.053(2) 0.0169(18) 0.0104(16) 0.0288(18)
C60 0.0405(18) 0.0457(19) 0.0432(19) 0.0095(15) 0.0106(15) 0.0256(16)
C61 0.053(2) 0.068(3) 0.078(3) 0.033(2) 0.009(2) 0.034(2)
C62 0.104(4) 0.080(4) 0.074(3) 0.035(3) -0.001(3) 0.029(3)
C63 0.045(2) 0.083(3) 0.073(3) 0.041(3) 0.013(2) 0.033(2)
C64 0.051(3) 0.105(4) 0.070(3) 0.012(3) -0.007(2) 0.017(3)
C65 0.0370(17) 0.0450(19) 0.0400(18) 0.0066(15) 0.0048(14) 0.0207(15)
C66 0.0376(18) 0.057(2) 0.048(2) 0.0082(17) 0.0101(15) 0.0295(17)
C67 0.0442(19) 0.049(2) 0.0471(19) 0.0085(16) 0.0111(15) 0.0322(17)
C68 0.0421(18) 0.0441(18) 0.0395(18) 0.0043(14) 0.0065(14) 0.0273(16)
C69 0.0413(18) 0.0409(18) 0.0377(17) 0.0039(14) 0.0067(14) 0.0251(15)
C70 0.047(2) 0.050(2) 0.048(2) 0.0066(16) 0.0073(16) 0.0338(17)
C71 0.0446(19) 0.0426(19) 0.049(2) 0.0048(15) 0.0057(16) 0.0261(16)
C72 0.0426(18) 0.0394(17) 0.0368(17) 0.0009(14) 0.0055(14) 0.0232(15)
C73 0.0402(18) 0.0386(17) 0.0398(17) 0.0022(14) 0.0064(14) 0.0230(15)
C74 0.0384(17) 0.0406(17) 0.0354(16) 0.0029(13) 0.0049(13) 0.0243(15)
C75 0.0377(17) 0.0427(18) 0.0374(17) 0.0016(14) 0.0068(14) 0.0220(15)
C76 0.0374(17) 0.0426(18) 0.0449(19) 0.0051(15) 0.0062(14) 0.0245(15)
Cl1 0.0638(10) 0.0638(10) 0.116(2) 0.000 0.000 0.0319(5)
Cl2 0.0769(7) 0.0503(5) 0.0717(7) 0.0040(5) 0.0025(5) 0.0319(5)
Cl3 0.1203(13) 0.1050(12) 0.0892(10) -0.0132(9) 0.0011(9) 0.0123(10)
Cl4 0.1009(10) 0.0669(7) 0.0895(9) 0.0026(6) -0.0060(7) 0.0405(7)
Cl5 0.211(2) 0.189(2) 0.1132(14) 0.0182(14) -0.0264(15) 0.137(2)
C77 0.153(6) 0.066(3) 0.066(3) -0.010(3) -0.011(3) 0.052(4)
O2 0.128(4) 0.128(4) 0.082(5) 0.000 0.000 0.0641(19)
O3 0.165(6) 0.165(6) 0.117(7) 0.000 0.000 0.083(3)

_geom_special_details            
;
 All esds (except the esd in the dihedral angle between two l.s. planes)
 are estimated using the full covariance matrix.  The cell esds are taken
 into account individually in the estimation of esds in distances, angles
 and torsion angles; correlations between esds in cell parameters are only
 used when they are defined by crystal symmetry.  An approximate (isotropic)
 treatment of cell esds is used for estimating esds involving l.s. planes.
;
loop_
_geom_bond_atom_site_label_1
_geom_bond_atom_site_label_2
_geom_bond_distance
_geom_bond_site_symmetry_2
_geom_bond_publ_flag
Co1 O1 1.930(2) . ?
Co1 N1 2.020(3) . ?
Co1 N2 1.972(3) . ?
Co1 N3 2.029(3) . ?
Co2 O1 1.931(2) . ?
Co2 N5 2.036(3) 3_565 ?
Co2 N6 1.977(3) 3_565 ?
Co2 N7 2.035(3) 3_565 ?
O1 H1 0.83(5) . ?
N1 C1 1.339(4) . ?
N1 C4 1.410(4) . ?
N2 C10 1.360(5) . ?
N2 C13 1.366(4) . ?
N3 C19 1.421(4) . ?
N3 C22 1.338(4) . ?
N4 H4 0.8800 . ?
N4 C36 1.376(4) . ?
N4 C37 1.378(4) . ?
N5 C39 1.358(4) . ?
N5 C42 1.409(4) . ?
N6 C48 1.356(4) . ?
N6 C51 1.361(4) . ?
N7 C57 1.409(4) . ?
N7 C60 1.333(4) . ?
N8 H8 0.8800 . ?
N8 C74 1.373(4) . ?
N8 C75 1.385(4) . ?
C1 C2 1.453(5) . ?
C1 C72 1.477(5) . ?
C2 C3 1.357(5) . ?
C2 C5 1.509(5) . ?
C3 C4 1.439(5) . ?
C3 C7 1.506(5) . ?
C4 C9 1.375(5) . ?
C5 H5A 0.9900 . ?
C5 H5B 0.9900 . ?
C5 C6 1.534(5) . ?
C6 H6A 0.9800 . ?
C6 H6B 0.9800 . ?
C6 H6C 0.9800 . ?
C7 H7A 0.9900 . ?
C7 H7B 0.9900 . ?
C7 C8 1.533(6) . ?
C8 H8A 0.9800 . ?
C8 H8B 0.9800 . ?
C8 H8C 0.9800 . ?
C9 H9 0.9500 . ?
C9 C10 1.409(5) . ?
C10 C11 1.433(5) . ?
C11 C12 1.368(6) . ?
C11 C14 1.507(5) . ?
C12 C13 1.427(5) . ?
C12 C16 1.507(6) . ?
C13 C18 1.405(5) . ?
C14 H14A 0.9900 . ?
C14 H14B 0.9900 . ?
C14 C15 1.452(9) . ?
C15 H15A 0.9800 . ?
C15 H15B 0.9800 . ?
C15 H15C 0.9800 . ?
C16 H16A 0.9900 . ?
C16 H16B 0.9900 . ?
C16 C17 1.534(7) . ?
C17 H17A 0.9800 . ?
C17 H17B 0.9800 . ?
C17 H17C 0.9800 . ?
C18 H18 0.9500 . ?
C18 C19 1.361(5) . ?
C19 C20 1.437(5) . ?
C20 C21 1.363(5) . ?
C20 C23 1.508(5) . ?
C21 C22 1.464(5) . ?
C21 C25 1.484(5) . ?
C22 C27 1.460(5) . ?
C23 H23A 0.9900 . ?
C23 H23B 0.9900 . ?
C23 C24 1.517(6) . ?
C24 H24A 0.9800 . ?
C24 H24B 0.9800 . ?
C24 H24C 0.9800 . ?
C25 H25A 0.9900 . ?
C25 H25B 0.9900 . ?
C25 C26 1.527(6) . ?
C26 H26A 0.9800 . ?
C26 H26B 0.9800 . ?
C26 H26C 0.9800 . ?
C27 C28 1.418(4) . ?
C27 C38 1.396(5) . ?
C28 H28 0.9500 . ?
C28 C29 1.365(5) . ?
C29 H29 0.9500 . ?
C29 C30 1.390(5) . ?
C30 C31 1.441(5) . ?
C30 C37 1.421(4) . ?
C31 C32 1.401(5) . ?
C31 C36 1.416(5) . ?
C32 H32 0.9500 . ?
C32 C33 1.373(5) . ?
C33 H33 0.9500 . ?
C33 C34 1.415(5) . ?
C34 C35 1.393(5) . ?
C34 C39 1.451(5) . ?
C35 H35 0.9500 . ?
C35 C36 1.384(5) . ?
C37 C38 1.376(5) . ?
C38 H38 0.9500 . ?
C39 C40 1.454(5) . ?
C40 C41 1.368(5) . ?
C40 C43 1.509(5) . ?
C41 C42 1.439(5) . ?
C41 C45 1.508(5) . ?
C42 C47 1.371(5) . ?
C43 H43A 0.9900 . ?
C43 H43B 0.9900 . ?
C43 C44 1.500(7) . ?
C44 H44A 0.9800 . ?
C44 H44B 0.9800 . ?
C44 H44C 0.9800 . ?
C45 H45A 0.9900 . ?
C45 H45B 0.9900 . ?
C45 C46 1.502(8) . ?
C46 H46A 0.9800 . ?
C46 H46B 0.9800 . ?
C46 H46C 0.9800 . ?
C47 H47 0.9500 . ?
C47 C48 1.402(5) . ?
C48 C49 1.431(5) . ?
C49 C50 1.380(5) . ?
C49 C52 1.493(5) . ?
C50 C51 1.429(5) . ?
C50 C54 1.495(5) . ?
C51 C56 1.413(5) . ?
C52 H52A 0.9900 . ?
C52 H52B 0.9900 . ?
C52 C53 1.526(6) . ?
C53 H53A 0.9800 . ?
C53 H53B 0.9800 . ?
C53 H53C 0.9800 . ?
C54 H54A 0.9900 . ?
C54 H54B 0.9900 . ?
C54 C55 1.518(6) . ?
C55 H55A 0.9800 . ?
C55 H55B 0.9800 . ?
C55 H55C 0.9800 . ?
C56 H56 0.9500 . ?
C56 C57 1.363(5) . ?
C57 C58 1.460(5) . ?
C58 C59 1.365(5) . ?
C58 C61 1.502(5) . ?
C59 C60 1.455(5) . ?
C59 C63 1.505(6) . ?
C60 C65 1.470(5) . ?
C61 H61A 0.9900 . ?
C61 H61B 0.9900 . ?
C61 C62 1.489(7) . ?
C62 H62A 0.9800 . ?
C62 H62B 0.9800 . ?
C62 H62C 0.9800 . ?
C63 H63A 0.9900 . ?
C63 H63B 0.9900 . ?
C63 C64 1.499(7) . ?
C64 H64A 0.9800 . ?
C64 H64B 0.9800 . ?
C64 H64C 0.9800 . ?
C65 C66 1.408(5) . ?
C65 C76 1.398(5) . ?
C66 H66 0.9500 . ?
C66 C67 1.371(5) . ?
C67 H67 0.9500 . ?
C67 C68 1.396(5) . ?
C68 C69 1.430(5) . ?
C68 C75 1.413(5) . ?
C69 C70 1.399(5) . ?
C69 C74 1.413(4) . ?
C70 H70 0.9500 . ?
C70 C71 1.364(5) . ?
C71 H71 0.9500 . ?
C71 C72 1.416(5) . ?
C72 C73 1.384(5) . ?
C73 H73 0.9500 . ?
C73 C74 1.397(5) . ?
C75 C76 1.382(5) . ?
C76 H76 0.9500 . ?
Cl3 C77 1.738(7) . ?
Cl4 C77 1.762(6) . ?
Cl5 C77 1.740(7) . ?
C77 H77 1.0000 . ?
O2 H2A 0.8499 . ?
O2 H2A 0.8500 3_565 ?
O2 H2A 0.8500 2_665 ?
O2 H2B 0.8502 . ?
O2 H2B 0.8502 2_665 ?
O2 H2B 0.8502 3_565 ?
O3 H3A 0.8498 . ?
O3 H3A 0.8499 3_565 ?
O3 H3A 0.8499 2_665 ?
O3 H3B 0.8499 . ?
O3 H3B 0.8499 3_565 ?
O3 H3B 0.8499 2_665 ?

loop_
_geom_angle_atom_site_label_1
_geom_angle_atom_site_label_2
_geom_angle_atom_site_label_3
_geom_angle
_geom_angle_site_symmetry_1
_geom_angle_site_symmetry_3
_geom_angle_publ_flag
O1 Co1 N1 113.19(11) . . ?
O1 Co1 N2 105.50(11) . . ?
O1 Co1 N3 97.78(10) . . ?
N1 Co1 N3 146.01(11) . . ?
N2 Co1 N1 93.19(12) . . ?
N2 Co1 N3 91.62(12) . . ?
O1 Co2 N5 114.47(11) . 3_565 ?
O1 Co2 N6 109.10(11) . 3_565 ?
O1 Co2 N7 94.74(11) . 3_565 ?
N6 Co2 N5 93.46(12) 3_565 3_565 ?
N6 Co2 N7 91.47(11) 3_565 3_565 ?
N7 Co2 N5 146.72(12) 3_565 3_565 ?
Co1 O1 Co2 130.21(13) . . ?
Co1 O1 H1 110(3) . . ?
Co2 O1 H1 120(3) . . ?
C1 N1 Co1 132.0(2) . . ?
C1 N1 C4 106.3(3) . . ?
C4 N1 Co1 121.5(2) . . ?
C10 N2 Co1 128.1(2) . . ?
C10 N2 C13 107.3(3) . . ?
C13 N2 Co1 124.1(2) . . ?
C19 N3 Co1 117.4(2) . . ?
C22 N3 Co1 133.2(2) . . ?
C22 N3 C19 105.8(3) . . ?
C36 N4 H4 125.5 . . ?
C36 N4 C37 108.9(3) . . ?
C37 N4 H4 125.5 . . ?
C39 N5 Co2 132.7(2) . 2_665 ?
C39 N5 C42 106.2(3) . . ?
C42 N5 Co2 120.8(2) . 2_665 ?
C48 N6 Co2 127.4(2) . 2_665 ?
C48 N6 C51 106.9(3) . . ?
C51 N6 Co2 125.1(2) . 2_665 ?
C57 N7 Co2 116.7(2) . 2_665 ?
C60 N7 Co2 131.6(2) . 2_665 ?
C60 N7 C57 106.6(3) . . ?
C74 N8 H8 125.8 . . ?
C74 N8 C75 108.4(3) . . ?
C75 N8 H8 125.8 . . ?
N1 C1 C2 111.3(3) . . ?
N1 C1 C72 121.8(3) . . ?
C2 C1 C72 126.9(3) . . ?
C1 C2 C5 127.4(3) . . ?
C3 C2 C1 105.9(3) . . ?
C3 C2 C5 126.4(3) . . ?
C2 C3 C4 108.1(3) . . ?
C2 C3 C7 127.6(3) . . ?
C4 C3 C7 124.3(3) . . ?
N1 C4 C3 108.4(3) . . ?
C9 C4 N1 126.3(3) . . ?
C9 C4 C3 125.2(3) . . ?
C2 C5 H5A 108.6 . . ?
C2 C5 H5B 108.6 . . ?
C2 C5 C6 114.6(3) . . ?
H5A C5 H5B 107.6 . . ?
C6 C5 H5A 108.6 . . ?
C6 C5 H5B 108.6 . . ?
C5 C6 H6A 109.5 . . ?
C5 C6 H6B 109.5 . . ?
C5 C6 H6C 109.5 . . ?
H6A C6 H6B 109.5 . . ?
H6A C6 H6C 109.5 . . ?
H6B C6 H6C 109.5 . . ?
C3 C7 H7A 108.9 . . ?
C3 C7 H7B 108.9 . . ?
C3 C7 C8 113.3(3) . . ?
H7A C7 H7B 107.7 . . ?
C8 C7 H7A 108.9 . . ?
C8 C7 H7B 108.9 . . ?
C7 C8 H8A 109.5 . . ?
C7 C8 H8B 109.5 . . ?
C7 C8 H8C 109.5 . . ?
H8A C8 H8B 109.5 . . ?
H8A C8 H8C 109.5 . . ?
H8B C8 H8C 109.5 . . ?
C4 C9 H9 115.7 . . ?
C4 C9 C10 128.5(3) . . ?
C10 C9 H9 115.7 . . ?
N2 C10 C9 121.3(3) . . ?
N2 C10 C11 109.5(3) . . ?
C9 C10 C11 129.2(3) . . ?
C10 C11 C14 125.8(4) . . ?
C12 C11 C10 106.7(3) . . ?
C12 C11 C14 127.4(4) . . ?
C11 C12 C13 106.9(3) . . ?
C11 C12 C16 129.3(4) . . ?
C13 C12 C16 123.6(4) . . ?
N2 C13 C12 109.5(3) . . ?
N2 C13 C18 122.0(3) . . ?
C18 C13 C12 128.2(3) . . ?
C11 C14 H14A 108.9 . . ?
C11 C14 H14B 108.9 . . ?
H14A C14 H14B 107.7 . . ?
C15 C14 C11 113.3(5) . . ?
C15 C14 H14A 108.9 . . ?
C15 C14 H14B 108.9 . . ?
C14 C15 H15A 109.5 . . ?
C14 C15 H15B 109.5 . . ?
C14 C15 H15C 109.5 . . ?
H15A C15 H15B 109.5 . . ?
H15A C15 H15C 109.5 . . ?
H15B C15 H15C 109.5 . . ?
C12 C16 H16A 109.1 . . ?
C12 C16 H16B 109.1 . . ?
C12 C16 C17 112.3(4) . . ?
H16A C16 H16B 107.9 . . ?
C17 C16 H16A 109.1 . . ?
C17 C16 H16B 109.1 . . ?
C16 C17 H17A 109.5 . . ?
C16 C17 H17B 109.5 . . ?
C16 C17 H17C 109.5 . . ?
H17A C17 H17B 109.5 . . ?
H17A C17 H17C 109.5 . . ?
H17B C17 H17C 109.5 . . ?
C13 C18 H18 115.9 . . ?
C19 C18 C13 128.3(3) . . ?
C19 C18 H18 115.9 . . ?
N3 C19 C20 108.8(3) . . ?
C18 C19 N3 124.6(3) . . ?
C18 C19 C20 126.2(3) . . ?
C19 C20 C23 124.1(3) . . ?
C21 C20 C19 108.1(3) . . ?
C21 C20 C23 127.6(3) . . ?
C20 C21 C22 105.5(3) . . ?
C20 C21 C25 126.8(3) . . ?
C22 C21 C25 127.3(3) . . ?
N3 C22 C21 111.7(3) . . ?
N3 C22 C27 121.7(3) . . ?
C27 C22 C21 126.5(3) . . ?
C20 C23 H23A 109.0 . . ?
C20 C23 H23B 109.0 . . ?
C20 C23 C24 113.1(3) . . ?
H23A C23 H23B 107.8 . . ?
C24 C23 H23A 109.0 . . ?
C24 C23 H23B 109.0 . . ?
C23 C24 H24A 109.5 . . ?
C23 C24 H24B 109.5 . . ?
C23 C24 H24C 109.5 . . ?
H24A C24 H24B 109.5 . . ?
H24A C24 H24C 109.5 . . ?
H24B C24 H24C 109.5 . . ?
C21 C25 H25A 109.3 . . ?
C21 C25 H25B 109.3 . . ?
C21 C25 C26 111.8(3) . . ?
H25A C25 H25B 107.9 . . ?
C26 C25 H25A 109.3 . . ?
C26 C25 H25B 109.3 . . ?
C25 C26 H26A 109.5 . . ?
C25 C26 H26B 109.5 . . ?
C25 C26 H26C 109.5 . . ?
H26A C26 H26B 109.5 . . ?
H26A C26 H26C 109.5 . . ?
H26B C26 H26C 109.5 . . ?
C28 C27 C22 120.5(3) . . ?
C38 C27 C22 119.6(3) . . ?
C38 C27 C28 119.9(3) . . ?
C27 C28 H28 119.5 . . ?
C29 C28 C27 121.1(3) . . ?
C29 C28 H28 119.5 . . ?
C28 C29 H29 120.0 . . ?
C28 C29 C30 119.9(3) . . ?
C30 C29 H29 120.0 . . ?
C29 C30 C31 135.2(3) . . ?
C29 C30 C37 118.9(3) . . ?
C37 C30 C31 106.0(3) . . ?
C32 C31 C30 134.9(3) . . ?
C32 C31 C36 118.2(3) . . ?
C36 C31 C30 106.8(3) . . ?
C31 C32 H32 120.3 . . ?
C33 C32 C31 119.5(3) . . ?
C33 C32 H32 120.3 . . ?
C32 C33 H33 119.0 . . ?
C32 C33 C34 122.1(3) . . ?
C34 C33 H33 119.0 . . ?
C33 C34 C39 121.4(3) . . ?
C35 C34 C33 119.1(3) . . ?
C35 C34 C39 119.6(3) . . ?
C34 C35 H35 120.6 . . ?
C36 C35 C34 118.7(3) . . ?
C36 C35 H35 120.6 . . ?
N4 C36 C31 109.0(3) . . ?
N4 C36 C35 128.6(3) . . ?
C35 C36 C31 122.4(3) . . ?
N4 C37 C30 109.3(3) . . ?
C38 C37 N4 128.9(3) . . ?
C38 C37 C30 121.8(3) . . ?
C27 C38 H38 120.8 . . ?
C37 C38 C27 118.4(3) . . ?
C37 C38 H38 120.8 . . ?
N5 C39 C34 122.1(3) . . ?
N5 C39 C40 110.8(3) . . ?
C34 C39 C40 127.1(3) . . ?
C39 C40 C43 127.5(4) . . ?
C41 C40 C39 106.3(3) . . ?
C41 C40 C43 125.9(3) . . ?
C40 C41 C42 107.6(3) . . ?
C40 C41 C45 128.1(4) . . ?
C42 C41 C45 124.2(4) . . ?
N5 C42 C41 109.1(3) . . ?
C47 C42 N5 126.3(3) . . ?
C47 C42 C41 124.6(3) . . ?
C40 C43 H43A 108.4 . . ?
C40 C43 H43B 108.4 . . ?
H43A C43 H43B 107.5 . . ?
C44 C43 C40 115.4(4) . . ?
C44 C43 H43A 108.4 . . ?
C44 C43 H43B 108.4 . . ?
C43 C44 H44A 109.5 . . ?
C43 C44 H44B 109.5 . . ?
C43 C44 H44C 109.5 . . ?
H44A C44 H44B 109.5 . . ?
H44A C44 H44C 109.5 . . ?
H44B C44 H44C 109.5 . . ?
C41 C45 H45A 108.9 . . ?
C41 C45 H45B 108.9 . . ?
H45A C45 H45B 107.8 . . ?
C46 C45 C41 113.2(4) . . ?
C46 C45 H45A 108.9 . . ?
C46 C45 H45B 108.9 . . ?
C45 C46 H46A 109.5 . . ?
C45 C46 H46B 109.5 . . ?
C45 C46 H46C 109.5 . . ?
H46A C46 H46B 109.5 . . ?
H46A C46 H46C 109.5 . . ?
H46B C46 H46C 109.5 . . ?
C42 C47 H47 115.4 . . ?
C42 C47 C48 129.2(3) . . ?
C48 C47 H47 115.4 . . ?
N6 C48 C47 121.7(3) . . ?
N6 C48 C49 110.2(3) . . ?
C47 C48 C49 128.1(3) . . ?
C48 C49 C52 124.4(3) . . ?
C50 C49 C48 106.4(3) . . ?
C50 C49 C52 129.1(3) . . ?
C49 C50 C51 106.2(3) . . ?
C49 C50 C54 127.9(3) . . ?
C51 C50 C54 125.9(3) . . ?
N6 C51 C50 110.3(3) . . ?
N6 C51 C56 120.8(3) . . ?
C56 C51 C50 128.6(3) . . ?
C49 C52 H52A 108.9 . . ?
C49 C52 H52B 108.9 . . ?
C49 C52 C53 113.1(3) . . ?
H52A C52 H52B 107.8 . . ?
C53 C52 H52A 108.9 . . ?
C53 C52 H52B 108.9 . . ?
C52 C53 H53A 109.5 . . ?
C52 C53 H53B 109.5 . . ?
C52 C53 H53C 109.5 . . ?
H53A C53 H53B 109.5 . . ?
H53A C53 H53C 109.5 . . ?
H53B C53 H53C 109.5 . . ?
C50 C54 H54A 108.8 . . ?
C50 C54 H54B 108.8 . . ?
C50 C54 C55 113.7(3) . . ?
H54A C54 H54B 107.7 . . ?
C55 C54 H54A 108.8 . . ?
C55 C54 H54B 108.8 . . ?
C54 C55 H55A 109.5 . . ?
C54 C55 H55B 109.5 . . ?
C54 C55 H55C 109.5 . . ?
H55A C55 H55B 109.5 . . ?
H55A C55 H55C 109.5 . . ?
H55B C55 H55C 109.5 . . ?
C51 C56 H56 115.8 . . ?
C57 C56 C51 128.3(3) . . ?
C57 C56 H56 115.8 . . ?
N7 C57 C58 108.4(3) . . ?
C56 C57 N7 125.9(3) . . ?
C56 C57 C58 125.6(3) . . ?
C57 C58 C61 124.9(3) . . ?
C59 C58 C57 107.2(3) . . ?
C59 C58 C61 127.8(4) . . ?
C58 C59 C60 106.1(3) . . ?
C58 C59 C63 125.4(3) . . ?
C60 C59 C63 128.1(3) . . ?
N7 C60 C59 111.7(3) . . ?
N7 C60 C65 121.5(3) . . ?
C59 C60 C65 126.8(3) . . ?
C58 C61 H61A 109.1 . . ?
C58 C61 H61B 109.1 . . ?
H61A C61 H61B 107.8 . . ?
C62 C61 C58 112.6(4) . . ?
C62 C61 H61A 109.1 . . ?
C62 C61 H61B 109.1 . . ?
C61 C62 H62A 109.5 . . ?
C61 C62 H62B 109.5 . . ?
C61 C62 H62C 109.5 . . ?
H62A C62 H62B 109.5 . . ?
H62A C62 H62C 109.5 . . ?
H62B C62 H62C 109.5 . . ?
C59 C63 H63A 109.0 . . ?
C59 C63 H63B 109.0 . . ?
H63A C63 H63B 107.8 . . ?
C64 C63 C59 112.9(4) . . ?
C64 C63 H63A 109.0 . . ?
C64 C63 H63B 109.0 . . ?
C63 C64 H64A 109.5 . . ?
C63 C64 H64B 109.5 . . ?
C63 C64 H64C 109.5 . . ?
H64A C64 H64B 109.5 . . ?
H64A C64 H64C 109.5 . . ?
H64B C64 H64C 109.5 . . ?
C66 C65 C60 120.3(3) . . ?
C76 C65 C60 119.8(3) . . ?
C76 C65 C66 119.8(3) . . ?
C65 C66 H66 119.2 . . ?
C67 C66 C65 121.5(3) . . ?
C67 C66 H66 119.2 . . ?
C66 C67 H67 120.2 . . ?
C66 C67 C68 119.5(3) . . ?
C68 C67 H67 120.2 . . ?
C67 C68 C69 134.8(3) . . ?
C67 C68 C75 118.7(3) . . ?
C75 C68 C69 106.5(3) . . ?
C70 C69 C68 134.8(3) . . ?
C70 C69 C74 118.5(3) . . ?
C74 C69 C68 106.7(3) . . ?
C69 C70 H70 120.1 . . ?
C71 C70 C69 119.8(3) . . ?
C71 C70 H70 120.1 . . ?
C70 C71 H71 119.2 . . ?
C70 C71 C72 121.6(3) . . ?
C72 C71 H71 119.2 . . ?
C71 C72 C1 120.5(3) . . ?
C73 C72 C1 119.5(3) . . ?
C73 C72 C71 120.0(3) . . ?
C72 C73 H73 120.9 . . ?
C72 C73 C74 118.2(3) . . ?
C74 C73 H73 120.9 . . ?
N8 C74 C69 109.3(3) . . ?
N8 C74 C73 128.6(3) . . ?
C73 C74 C69 122.0(3) . . ?
N8 C75 C68 109.1(3) . . ?
C76 C75 N8 128.7(3) . . ?
C76 C75 C68 122.2(3) . . ?
C65 C76 H76 120.9 . . ?
C75 C76 C65 118.2(3) . . ?
C75 C76 H76 120.9 . . ?
Cl3 C77 Cl4 110.6(4) . . ?
Cl3 C77 Cl5 111.7(3) . . ?
Cl3 C77 H77 108.0 . . ?
Cl4 C77 H77 108.0 . . ?
Cl5 C77 Cl4 110.5(4) . . ?
Cl5 C77 H77 108.0 . . ?
H2A O2 H2A 96.9 . 2_665 ?
H2A O2 H2A 96.9 . 3_565 ?
H2A O2 H2A 96.9 2_665 3_565 ?
H2A O2 H2B 118.9 3_565 3_565 ?
H2A O2 H2B 78.3 2_665 3_565 ?
H2A O2 H2B 27.5 . 3_565 ?
H2A O2 H2B 118.9 2_665 2_665 ?
H2A O2 H2B 118.9 . . ?
H2A O2 H2B 27.5 3_565 2_665 ?
H2A O2 H2B 78.3 . 2_665 ?
H2B O2 H2A 78.3 . 3_565 ?
H2B O2 H2A 27.5 . 2_665 ?
H2B O2 H2B 105.0 . 3_565 ?
H2B O2 H2B 105.0 . 2_665 ?
H2B O2 H2B 105.0 2_665 3_565 ?
H3A O3 H3A 100.3 2_665 3_565 ?
H3A O3 H3A 100.3 . 2_665 ?
H3A O3 H3A 100.3 . 3_565 ?
H3A O3 H3B 119.3 . . ?
H3A O3 H3B 55.7 . 3_565 ?
H3A O3 H3B 55.7 3_565 2_665 ?
H3A O3 H3B 47.1 . 2_665 ?
H3A O3 H3B 47.1 2_665 3_565 ?
H3A O3 H3B 119.3 3_565 3_565 ?
H3A O3 H3B 119.3 2_665 2_665 ?
H3B O3 H3A 55.7 . 2_665 ?
H3B O3 H3A 47.1 . 3_565 ?
H3B O3 H3B 93.2 . 2_665 ?
H3B O3 H3B 93.2 . 3_565 ?
H3B O3 H3B 93.2 2_665 3_565 ?

loop_
_geom_hbond_atom_site_label_D
_geom_hbond_atom_site_label_H
_geom_hbond_atom_site_label_A
_geom_hbond_distance_DH
_geom_hbond_distance_HA
_geom_hbond_distance_DA
_geom_hbond_angle_DHA
_geom_hbond_site_symmetry_A
_geom_hbond_publ_flag
N4 H4 Cl2 0.88 2.48 3.271(3) 150.7 . yes
N8 H8 Cl2 0.88 2.50 3.278(3) 147.7 3_565 yes
O2 H2A Cl2 0.85 2.57 3.391(4) 161.8 . yes
O2 H2B Cl2 0.85 2.58 3.391(4) 160.7 2_665 yes
O3 H3A Cl2 0.85 2.56 3.341(5) 153.6 2_665 yes
O3 H3B Cl2 0.85 2.62 3.341(5) 143.8 . yes

loop_
_geom_torsion_atom_site_label_1
_geom_torsion_atom_site_label_2
_geom_torsion_atom_site_label_3
_geom_torsion_atom_site_label_4
_geom_torsion
_geom_torsion_site_symmetry_1
_geom_torsion_site_symmetry_2
_geom_torsion_site_symmetry_3
_geom_torsion_site_symmetry_4
_geom_torsion_publ_flag
Co1 N1 C1 C2 -175.6(2) . . . . ?
Co1 N1 C1 C72 1.7(5) . . . . ?
Co1 N1 C4 C3 175.5(2) . . . . ?
Co1 N1 C4 C9 -1.6(5) . . . . ?
Co1 N2 C10 C9 10.3(5) . . . . ?
Co1 N2 C10 C11 -172.5(3) . . . . ?
Co1 N2 C13 C12 172.7(3) . . . . ?
Co1 N2 C13 C18 -12.3(5) . . . . ?
Co1 N3 C19 C18 25.2(4) . . . . ?
Co1 N3 C19 C20 -160.9(2) . . . . ?
Co1 N3 C22 C21 158.6(2) . . . . ?
Co1 N3 C22 C27 -23.2(5) . . . . ?
Co2 N5 C39 C34 3.2(5) 2_665 . . . ?
Co2 N5 C39 C40 -174.3(3) 2_665 . . . ?
Co2 N5 C42 C41 175.9(2) 2_665 . . . ?
Co2 N5 C42 C47 -1.3(5) 2_665 . . . ?
Co2 N6 C48 C47 11.7(5) 2_665 . . . ?
Co2 N6 C48 C49 -170.6(2) 2_665 . . . ?
Co2 N6 C51 C50 170.1(2) 2_665 . . . ?
Co2 N6 C51 C56 -14.7(5) 2_665 . . . ?
Co2 N7 C57 C56 25.8(5) 2_665 . . . ?
Co2 N7 C57 C58 -157.8(2) 2_665 . . . ?
Co2 N7 C60 C59 154.1(3) 2_665 . . . ?
Co2 N7 C60 C65 -27.0(5) 2_665 . . . ?
N1 C1 C2 C3 0.9(4) . . . . ?
N1 C1 C2 C5 174.4(3) . . . . ?
N1 C1 C72 C71 148.0(3) . . . . ?
N1 C1 C72 C73 -32.1(5) . . . . ?
N1 C4 C9 C10 -3.2(6) . . . . ?
N2 C10 C11 C12 -0.3(5) . . . . ?
N2 C10 C11 C14 -178.7(4) . . . . ?
N2 C13 C18 C19 -12.1(6) . . . . ?
N3 C19 C20 C21 -2.4(4) . . . . ?
N3 C19 C20 C23 -177.4(3) . . . . ?
N3 C22 C27 C28 -37.9(5) . . . . ?
N3 C22 C27 C38 143.3(3) . . . . ?
N4 C37 C38 C27 -178.8(3) . . . . ?
N5 C39 C40 C41 -0.4(4) . . . . ?
N5 C39 C40 C43 173.6(4) . . . . ?
N5 C42 C47 C48 -2.9(6) . . . . ?
N6 C48 C49 C50 0.6(4) . . . . ?
N6 C48 C49 C52 -176.4(3) . . . . ?
N6 C51 C56 C57 -8.6(6) . . . . ?
N7 C57 C58 C59 -1.0(4) . . . . ?
N7 C57 C58 C61 -178.4(4) . . . . ?
N7 C60 C65 C66 -33.2(5) . . . . ?
N7 C60 C65 C76 147.0(3) . . . . ?
N8 C75 C76 C65 -177.8(3) . . . . ?
C1 N1 C4 C3 -0.5(4) . . . . ?
C1 N1 C4 C9 -177.6(4) . . . . ?
C1 C2 C3 C4 -1.1(4) . . . . ?
C1 C2 C3 C7 -178.8(4) . . . . ?
C1 C2 C5 C6 104.3(4) . . . . ?
C1 C72 C73 C74 180.0(3) . . . . ?
C2 C1 C72 C71 -35.1(5) . . . . ?
C2 C1 C72 C73 144.8(3) . . . . ?
C2 C3 C4 N1 1.0(4) . . . . ?
C2 C3 C4 C9 178.2(3) . . . . ?
C2 C3 C7 C8 96.9(5) . . . . ?
C3 C2 C5 C6 -83.5(5) . . . . ?
C3 C4 C9 C10 -179.8(4) . . . . ?
C4 N1 C1 C2 -0.3(4) . . . . ?
C4 N1 C1 C72 177.1(3) . . . . ?
C4 C3 C7 C8 -80.4(5) . . . . ?
C4 C9 C10 N2 -1.2(6) . . . . ?
C4 C9 C10 C11 -177.9(4) . . . . ?
C5 C2 C3 C4 -174.7(3) . . . . ?
C5 C2 C3 C7 7.6(6) . . . . ?
C7 C3 C4 N1 178.8(3) . . . . ?
C7 C3 C4 C9 -4.1(6) . . . . ?
C9 C10 C11 C12 176.7(4) . . . . ?
C9 C10 C11 C14 -1.8(7) . . . . ?
C10 N2 C13 C12 -0.6(4) . . . . ?
C10 N2 C13 C18 174.4(3) . . . . ?
C10 C11 C12 C13 -0.1(5) . . . . ?
C10 C11 C12 C16 -175.3(4) . . . . ?
C10 C11 C14 C15 97.3(7) . . . . ?
C11 C12 C13 N2 0.4(5) . . . . ?
C11 C12 C13 C18 -174.2(4) . . . . ?
C11 C12 C16 C17 102.8(6) . . . . ?
C12 C11 C14 C15 -80.8(8) . . . . ?
C12 C13 C18 C19 161.9(4) . . . . ?
C13 N2 C10 C9 -176.7(3) . . . . ?
C13 N2 C10 C11 0.5(4) . . . . ?
C13 C12 C16 C17 -71.6(6) . . . . ?
C13 C18 C19 N3 3.8(6) . . . . ?
C13 C18 C19 C20 -169.1(4) . . . . ?
C14 C11 C12 C13 178.3(4) . . . . ?
C14 C11 C12 C16 3.2(8) . . . . ?
C16 C12 C13 N2 175.9(4) . . . . ?
C16 C12 C13 C18 1.3(7) . . . . ?
C18 C19 C20 C21 171.4(3) . . . . ?
C18 C19 C20 C23 -3.5(6) . . . . ?
C19 N3 C22 C21 1.6(4) . . . . ?
C19 N3 C22 C27 179.7(3) . . . . ?
C19 C20 C21 C22 3.2(4) . . . . ?
C19 C20 C21 C25 -169.2(3) . . . . ?
C19 C20 C23 C24 86.7(5) . . . . ?
C20 C21 C22 N3 -3.1(4) . . . . ?
C20 C21 C22 C27 178.9(3) . . . . ?
C20 C21 C25 C26 103.1(4) . . . . ?
C21 C20 C23 C24 -87.2(5) . . . . ?
C21 C22 C27 C28 139.9(3) . . . . ?
C21 C22 C27 C38 -38.9(5) . . . . ?
C22 N3 C19 C18 -173.5(3) . . . . ?
C22 N3 C19 C20 0.4(4) . . . . ?
C22 C21 C25 C26 -67.7(5) . . . . ?
C22 C27 C28 C29 -178.2(3) . . . . ?
C22 C27 C38 C37 178.4(3) . . . . ?
C23 C20 C21 C22 177.9(3) . . . . ?
C23 C20 C21 C25 5.5(6) . . . . ?
C25 C21 C22 N3 169.3(3) . . . . ?
C25 C21 C22 C27 -8.7(5) . . . . ?
C27 C28 C29 C30 0.6(5) . . . . ?
C28 C27 C38 C37 -0.5(5) . . . . ?
C28 C29 C30 C31 179.2(4) . . . . ?
C28 C29 C30 C37 -1.8(5) . . . . ?
C29 C30 C31 C32 -0.9(7) . . . . ?
C29 C30 C31 C36 179.5(4) . . . . ?
C29 C30 C37 N4 -179.7(3) . . . . ?
C29 C30 C37 C38 2.0(5) . . . . ?
C30 C31 C32 C33 -179.0(4) . . . . ?
C30 C31 C36 N4 -0.3(4) . . . . ?
C30 C31 C36 C35 177.9(3) . . . . ?
C30 C37 C38 C27 -0.8(5) . . . . ?
C31 C30 C37 N4 -0.4(4) . . . . ?
C31 C30 C37 C38 -178.8(3) . . . . ?
C31 C32 C33 C34 1.0(6) . . . . ?
C32 C31 C36 N4 -180.0(3) . . . . ?
C32 C31 C36 C35 -1.8(5) . . . . ?
C32 C33 C34 C35 -1.5(6) . . . . ?
C32 C33 C34 C39 177.8(4) . . . . ?
C33 C34 C35 C36 0.4(5) . . . . ?
C33 C34 C39 N5 148.3(4) . . . . ?
C33 C34 C39 C40 -34.7(6) . . . . ?
C34 C35 C36 N4 179.1(3) . . . . ?
C34 C35 C36 C31 1.2(5) . . . . ?
C34 C39 C40 C41 -177.7(4) . . . . ?
C34 C39 C40 C43 -3.7(7) . . . . ?
C35 C34 C39 N5 -32.4(5) . . . . ?
C35 C34 C39 C40 144.7(4) . . . . ?
C36 N4 C37 C30 0.2(4) . . . . ?
C36 N4 C37 C38 178.5(3) . . . . ?
C36 C31 C32 C33 0.6(5) . . . . ?
C37 N4 C36 C31 0.0(4) . . . . ?
C37 N4 C36 C35 -178.0(3) . . . . ?
C37 C30 C31 C32 -179.9(4) . . . . ?
C37 C30 C31 C36 0.4(4) . . . . ?
C38 C27 C28 C29 0.6(5) . . . . ?
C39 N5 C42 C41 1.3(4) . . . . ?
C39 N5 C42 C47 -176.0(4) . . . . ?
C39 C34 C35 C36 -179.0(3) . . . . ?
C39 C40 C41 C42 1.2(4) . . . . ?
C39 C40 C41 C45 -177.0(4) . . . . ?
C39 C40 C43 C44 107.0(5) . . . . ?
C40 C41 C42 N5 -1.6(4) . . . . ?
C40 C41 C42 C47 175.8(4) . . . . ?
C40 C41 C45 C46 103.3(6) . . . . ?
C41 C40 C43 C44 -80.2(6) . . . . ?
C41 C42 C47 C48 -179.8(4) . . . . ?
C42 N5 C39 C34 176.9(3) . . . . ?
C42 N5 C39 C40 -0.6(4) . . . . ?
C42 C41 C45 C46 -74.5(6) . . . . ?
C42 C47 C48 N6 -2.4(6) . . . . ?
C42 C47 C48 C49 -179.6(4) . . . . ?
C43 C40 C41 C42 -173.0(4) . . . . ?
C43 C40 C41 C45 8.9(7) . . . . ?
C45 C41 C42 N5 176.7(4) . . . . ?
C45 C41 C42 C47 -6.0(7) . . . . ?
C47 C48 C49 C50 178.0(4) . . . . ?
C47 C48 C49 C52 1.0(6) . . . . ?
C48 N6 C51 C50 -1.2(4) . . . . ?
C48 N6 C51 C56 173.9(3) . . . . ?
C48 C49 C50 C51 -1.3(4) . . . . ?
C48 C49 C50 C54 -178.3(3) . . . . ?
C48 C49 C52 C53 78.9(5) . . . . ?
C49 C50 C51 N6 1.6(4) . . . . ?
C49 C50 C51 C56 -173.1(3) . . . . ?
C49 C50 C54 C55 90.4(5) . . . . ?
C50 C49 C52 C53 -97.4(5) . . . . ?
C50 C51 C56 C57 165.6(4) . . . . ?
C51 N6 C48 C47 -177.2(3) . . . . ?
C51 N6 C48 C49 0.4(4) . . . . ?
C51 C50 C54 C55 -86.1(5) . . . . ?
C51 C56 C57 N7 1.1(6) . . . . ?
C51 C56 C57 C58 -174.8(4) . . . . ?
C52 C49 C50 C51 175.5(4) . . . . ?
C52 C49 C50 C54 -1.5(6) . . . . ?
C54 C50 C51 N6 178.7(3) . . . . ?
C54 C50 C51 C56 4.0(6) . . . . ?
C56 C57 C58 C59 175.5(4) . . . . ?
C56 C57 C58 C61 -1.9(6) . . . . ?
C57 N7 C60 C59 0.9(4) . . . . ?
C57 N7 C60 C65 179.8(3) . . . . ?
C57 C58 C59 C60 1.5(4) . . . . ?
C57 C58 C59 C63 -171.0(4) . . . . ?
C57 C58 C61 C62 95.9(5) . . . . ?
C58 C59 C60 N7 -1.6(4) . . . . ?
C58 C59 C60 C65 179.6(3) . . . . ?
C58 C59 C63 C64 105.5(5) . . . . ?
C59 C58 C61 C62 -81.0(6) . . . . ?
C59 C60 C65 C66 145.5(4) . . . . ?
C59 C60 C65 C76 -34.3(5) . . . . ?
C60 N7 C57 C56 -176.4(4) . . . . ?
C60 N7 C57 C58 0.0(4) . . . . ?
C60 C59 C63 C64 -65.3(5) . . . . ?
C60 C65 C66 C67 -178.6(3) . . . . ?
C60 C65 C76 C75 178.5(3) . . . . ?
C61 C58 C59 C60 178.8(4) . . . . ?
C61 C58 C59 C63 6.3(7) . . . . ?
C63 C59 C60 N7 170.6(4) . . . . ?
C63 C59 C60 C65 -8.2(6) . . . . ?
C65 C66 C67 C68 0.1(6) . . . . ?
C66 C65 C76 C75 -1.3(5) . . . . ?
C66 C67 C68 C69 178.4(4) . . . . ?
C66 C67 C68 C75 -1.3(5) . . . . ?
C67 C68 C69 C70 0.3(7) . . . . ?
C67 C68 C69 C74 -179.4(4) . . . . ?
C67 C68 C75 N8 179.5(3) . . . . ?
C67 C68 C75 C76 1.3(5) . . . . ?
C68 C69 C70 C71 -178.9(4) . . . . ?
C68 C69 C74 N8 -0.3(4) . . . . ?
C68 C69 C74 C73 177.8(3) . . . . ?
C68 C75 C76 C65 0.1(5) . . . . ?
C69 C68 C75 N8 -0.3(4) . . . . ?
C69 C68 C75 C76 -178.5(3) . . . . ?
C69 C70 C71 C72 0.7(5) . . . . ?
C70 C69 C74 N8 180.0(3) . . . . ?
C70 C69 C74 C73 -2.0(5) . . . . ?
C70 C71 C72 C1 178.9(3) . . . . ?
C70 C71 C72 C73 -1.0(5) . . . . ?
C71 C72 C73 C74 -0.2(5) . . . . ?
C72 C1 C2 C3 -176.2(3) . . . . ?
C72 C1 C2 C5 -2.7(6) . . . . ?
C72 C73 C74 N8 179.3(3) . . . . ?
C72 C73 C74 C69 1.6(5) . . . . ?
C74 N8 C75 C68 0.1(4) . . . . ?
C74 N8 C75 C76 178.2(3) . . . . ?
C74 C69 C70 C71 0.8(5) . . . . ?
C75 N8 C74 C69 0.1(4) . . . . ?
C75 N8 C74 C73 -177.8(3) . . . . ?
C75 C68 C69 C70 -180.0(4) . . . . ?
C75 C68 C69 C74 0.3(4) . . . . ?
C76 C65 C66 C67 1.3(5) . . . . ?

_shelx_res_file                  
;
TITL ta_a.res in P-3
    ta_a_sq.res
    created by SHELXL-2018/3 at 19:26:51 on 03-Dec-2020
REM Old TITL ta in P-3
REM SHELXT solution in P-3
REM R1 0.230, Rweak 0.020, Alpha 0.055, Orientation as input
REM Formula found by SHELXT: C480 Cl19 Co12 N124
CELL 1.54178 31.1312 31.1312 15.5307 90 90 120
ZERR 6 0.0004 0.0004 0.0003 0 0 0
LATT 1
SYMM -Y,+X-Y,+Z
SYMM +Y-X,-X,+Z
SFAC C H Cl Co N O
UNIT 462 488 25 12 48 10
EQIV $1 +Y-X,1-X,+Z
EQIV $2 1-Y,1+X-Y,+Z

L.S. 5 0 209
PLAN  42
TEMP -100.15
HTAB N4 Cl2
HTAB N8 Cl2_$1
HTAB O2 Cl2
HTAB O2 Cl2_$2
HTAB O3 Cl2
HTAB O3 Cl2_$2
CONF
BOND $H
ABIN
MORE -1
fmap 2
acta
OMIT -14 9 3
REM <olex2.extras>
REM <HklSrc "%.\\ta_a_sq.hkl">
REM </olex2.extras>

WGHT    0.097600   11.837700
FVAR       0.15489
CO1   4    0.178648    0.412976    0.353798    11.00000    0.03611    0.03348 =
         0.04201    0.00195    0.00857    0.01702
CO2   4    0.116554    0.431244    0.182127    11.00000    0.02891    0.03452 =
         0.04269   -0.00887    0.00066    0.01159
O1    6    0.168940    0.451192    0.265994    11.00000    0.03103    0.03303 =
         0.04548   -0.00220    0.00170    0.01359
N1    5    0.177301    0.351699    0.307302    11.00000    0.04065    0.03467 =
         0.04353    0.00237    0.00390    0.01815
N2    5    0.113824    0.374434    0.411345    11.00000    0.03678    0.04300 =
         0.04743    0.00555    0.00801    0.01833
N3    5    0.203864    0.465010    0.448145    11.00000    0.03767    0.03850 =
         0.03836    0.00239    0.00735    0.02233
N4    5    0.422032    0.591183    0.362348    11.00000    0.03906    0.03013 =
         0.04799    0.00681    0.00663    0.01819
AFIX  43
H4    2    0.428316    0.621955    0.357429    11.00000   -1.20000
AFIX   0
N5    5    0.600706    0.647779    0.233223    11.00000    0.03669    0.04182 =
         0.05183    0.00676    0.00622    0.02491
N6    5    0.630747    0.735403    0.125998    11.00000    0.03766    0.04266 =
         0.04808    0.00986    0.01184    0.02115
N7    5    0.527040    0.689533    0.085196    11.00000    0.03820    0.04145 =
         0.04017    0.01061    0.00924    0.02298
N8    5    0.320781    0.520962    0.174953    11.00000    0.03476    0.03779 =
         0.05242    0.00705    0.00999    0.02286
AFIX  43
H8    2    0.300788    0.533281    0.177197    11.00000   -1.20000
AFIX   0
C1    1    0.209975    0.345611    0.260422    11.00000    0.04288    0.03737 =
         0.03931    0.00202    0.00116    0.02204
C2    1    0.190320    0.293910    0.237153    11.00000    0.04919    0.03779 =
         0.04115   -0.00278   -0.00569    0.02387
C3    1    0.143953    0.269076    0.270969    11.00000    0.04740    0.03532 =
         0.04569   -0.00059   -0.00564    0.01890
C4    1    0.135031    0.304250    0.316055    11.00000    0.04147    0.03552 =
         0.04623    0.00222   -0.00068    0.01720
C5    1    0.213821    0.272678    0.178808    11.00000    0.05924    0.04485 =
         0.05047   -0.00934   -0.00790    0.03037
AFIX  23
H5A   2    0.239816    0.299948    0.144042    11.00000   -1.20000
H5B   2    0.188257    0.249024    0.138571    11.00000   -1.20000
AFIX   0
C6    1    0.237109    0.245962    0.225853    11.00000    0.07019    0.05040 =
         0.06738   -0.00739   -0.00993    0.03777
AFIX 137
H6A   2    0.250458    0.232327    0.183573    11.00000   -1.50000
H6B   2    0.211785    0.218961    0.260823    11.00000   -1.50000
H6C   2    0.263960    0.269533    0.263210    11.00000   -1.50000
AFIX   0
C7    1    0.107736    0.214206    0.266919    11.00000    0.05686    0.03634 =
         0.07107   -0.00972   -0.01050    0.01866
AFIX  23
H7A   2    0.115619    0.200155    0.216170    11.00000   -1.20000
H7B   2    0.073895    0.208953    0.258847    11.00000   -1.20000
AFIX   0
C8    1    0.108329    0.186196    0.347712    11.00000    0.07067    0.04164 =
         0.09578    0.01588    0.00224    0.01899
AFIX 137
H8A   2    0.084297    0.150798    0.341031    11.00000   -1.50000
H8B   2    0.099485    0.199138    0.398056    11.00000   -1.50000
H8C   2    0.141583    0.190749    0.355685    11.00000   -1.50000
AFIX   0
C9    1    0.091547    0.293273    0.356952    11.00000    0.03876    0.03510 =
         0.05414    0.00480    0.00107    0.00934
AFIX  43
H9    2    0.065940    0.259542    0.354511    11.00000   -1.20000
AFIX   0
C10   1    0.079954    0.325461    0.402017    11.00000    0.03747    0.04182 =
         0.04760    0.00503    0.00351    0.01576
C11   1    0.035400    0.314298    0.447162    11.00000    0.03283    0.05273 =
         0.06457    0.00542    0.00524    0.01382
C12   1    0.043433    0.357630    0.484022    11.00000    0.03357    0.06128 =
         0.06439    0.00311    0.00887    0.02234
C13   1    0.092624    0.394837    0.461486    11.00000    0.03903    0.05177 =
         0.04775    0.00677    0.00869    0.02660
C14   1   -0.010513    0.263925    0.453891    11.00000    0.04314    0.05935 =
         0.09276    0.00581    0.01502    0.00584
AFIX  23
H14A  2   -0.040108    0.267856    0.450052    11.00000   -1.20000
H14B  2   -0.011436    0.243394    0.404469    11.00000   -1.20000
AFIX   0
C15   1   -0.012997    0.238107    0.533231    11.00000    0.14165    0.08692 =
         0.13556    0.04153   -0.01251   -0.03200
AFIX 137
H15A  2    0.011820    0.227527    0.531744    11.00000   -1.50000
H15B  2   -0.046144    0.208968    0.539249    11.00000   -1.50000
H15C  2   -0.006344    0.260401    0.582249    11.00000   -1.50000
AFIX   0
C16   1    0.010527    0.366580    0.543634    11.00000    0.03887    0.06973 =
         0.10097    0.00334    0.02380    0.02458
AFIX  23
H16A  2   -0.023826    0.338370    0.539382    11.00000   -1.20000
H16B  2    0.010293    0.396895    0.525139    11.00000   -1.20000
AFIX   0
C17   1    0.027699    0.372608    0.637677    11.00000    0.07400    0.08840 =
         0.07755    0.00898    0.03706    0.03781
AFIX 137
H17A  2    0.061251    0.401244    0.642605    11.00000   -1.50000
H17B  2    0.027826    0.342612    0.656417    11.00000   -1.50000
H17C  2    0.004991    0.377820    0.674078    11.00000   -1.50000
AFIX   0
C18   1    0.119306    0.444274    0.489885    11.00000    0.04359    0.05057 =
         0.04512    0.01004    0.01244    0.02963
AFIX  43
H18   2    0.100118    0.457157    0.514423    11.00000   -1.20000
AFIX   0
C19   1    0.169113    0.476046    0.486727    11.00000    0.04375    0.04626 =
         0.04340    0.00521    0.00762    0.02871
C20   1    0.195662    0.523366    0.528947    11.00000    0.05333    0.04289 =
         0.04141    0.00555    0.01001    0.03132
C21   1    0.245135    0.540281    0.520146    11.00000    0.04793    0.03525 =
         0.04070    0.00524    0.00888    0.02273
C22   1    0.248646    0.503390    0.466837    11.00000    0.04158    0.03333 =
         0.03884    0.00610    0.00789    0.01956
C23   1    0.171283    0.546480    0.580187    11.00000    0.05831    0.05337 =
         0.06380   -0.00440    0.01154    0.03718
AFIX  23
H23A  2    0.139087    0.537635    0.553201    11.00000   -1.20000
H23B  2    0.192471    0.583023    0.577984    11.00000   -1.20000
AFIX   0
C24   1    0.162538    0.530030    0.673564    11.00000    0.10706    0.10773 =
         0.06108    0.00159    0.02239    0.07751
AFIX 137
H24A  2    0.194427    0.540224    0.701572    11.00000   -1.50000
H24B  2    0.141733    0.493850    0.676293    11.00000   -1.50000
H24C  2    0.145803    0.545387    0.703166    11.00000   -1.50000
AFIX   0
C25   1    0.286170    0.583261    0.565121    11.00000    0.05560    0.03871 =
         0.05202   -0.00440    0.01140    0.02020
AFIX  23
H25A  2    0.273773    0.604620    0.588551    11.00000   -1.20000
H25B  2    0.312837    0.603141    0.523309    11.00000   -1.20000
AFIX   0
C26   1    0.307430    0.566894    0.638416    11.00000    0.05962    0.06268 =
         0.06454   -0.00232   -0.00275    0.01946
AFIX 137
H26A  2    0.323313    0.549115    0.614676    11.00000   -1.50000
H26B  2    0.280615    0.544948    0.677428    11.00000   -1.50000
H26C  2    0.332010    0.596111    0.670192    11.00000   -1.50000
AFIX   0
C27   1    0.294172    0.505217    0.437972    11.00000    0.03895    0.03558 =
         0.03511    0.00155    0.00248    0.01945
C28   1    0.297794    0.461605    0.436790    11.00000    0.04348    0.03271 =
         0.04059    0.00768    0.00739    0.01886
AFIX  43
H28   2    0.269993    0.430883    0.453390    11.00000   -1.20000
AFIX   0
C29   1    0.340603    0.463051    0.412173    11.00000    0.04614    0.03327 =
         0.04490    0.00917    0.00909    0.02466
AFIX  43
H29   2    0.342353    0.433452    0.411233    11.00000   -1.20000
AFIX   0
C30   1    0.381610    0.507888    0.388494    11.00000    0.04319    0.03680 =
         0.03482    0.00529    0.00458    0.02396
C31   1    0.431433    0.523325    0.360782    11.00000    0.04277    0.03574 =
         0.04272    0.00804    0.00639    0.02277
C32   1    0.458808    0.499335    0.347452    11.00000    0.04903    0.03852 =
         0.05944    0.01200    0.01049    0.02787
AFIX  43
H32   2    0.443917    0.464603    0.356498    11.00000   -1.20000
AFIX   0
C33   1    0.507313    0.526422    0.321218    11.00000    0.04762    0.04268 =
         0.06385    0.01254    0.00976    0.02980
AFIX  43
H33   2    0.525477    0.509813    0.311453    11.00000   -1.20000
AFIX   0
C34   1    0.531103    0.578303    0.308267    11.00000    0.04290    0.03951 =
         0.04547    0.00652    0.00286    0.02326
C35   1    0.504210    0.602576    0.320550    11.00000    0.04135    0.03581 =
         0.04478    0.00877    0.00390    0.02180
AFIX  43
H35   2    0.519321    0.637359    0.311895    11.00000   -1.20000
AFIX   0
C36   1    0.455046    0.575047    0.345611    11.00000    0.04197    0.03753 =
         0.04113    0.00630    0.00451    0.02450
C37   1    0.377522    0.551343    0.388068    11.00000    0.03915    0.03547 =
         0.03450    0.00543    0.00390    0.02003
C38   1    0.334640    0.550447    0.412883    11.00000    0.03985    0.03332 =
         0.03812    0.00141    0.00076    0.01959
AFIX  43
H38   2    0.332636    0.579911    0.412933    11.00000   -1.20000
AFIX   0
C39   1    0.582912    0.606647    0.283407    11.00000    0.04098    0.04134 =
         0.05000    0.00223    0.00075    0.02482
C40   1    0.622675    0.597790    0.309607    11.00000    0.04637    0.04457 =
         0.06259    0.00295   -0.00662    0.02676
C41   1    0.665132    0.634779    0.273159    11.00000    0.03847    0.04606 =
         0.07162    0.00168   -0.00315    0.02475
C42   1    0.652217    0.666682    0.226585    11.00000    0.03713    0.04478 =
         0.05380    0.00155    0.00231    0.02239
C43   1    0.619558    0.559168    0.372038    11.00000    0.05751    0.06084 =
         0.07876    0.00804   -0.01311    0.03473
AFIX  23
H43A  2    0.647213    0.575553    0.413660    11.00000   -1.20000
H43B  2    0.588217    0.546081    0.404848    11.00000   -1.20000
AFIX   0
C44   1    0.621506    0.516262    0.332221    11.00000    0.07686    0.06070 =
         0.12436    0.01553   -0.00016    0.04566
AFIX 137
H44A  2    0.596962    0.502124    0.285828    11.00000   -1.50000
H44B  2    0.614112    0.490878    0.376122    11.00000   -1.50000
H44C  2    0.654718    0.527758    0.308706    11.00000   -1.50000
AFIX   0
C45   1    0.716629    0.641736    0.276586    11.00000    0.04266    0.06001 =
         0.10620    0.01374   -0.00874    0.02791
AFIX  23
H45A  2    0.740627    0.677011    0.288881    11.00000   -1.20000
H45B  2    0.718352    0.621709    0.324557    11.00000   -1.20000
AFIX   0
C46   1    0.731484    0.627056    0.194572    11.00000    0.05482    0.08952 =
         0.16148    0.00081    0.01643    0.04845
AFIX 137
H46A  2    0.730453    0.647141    0.146892    11.00000   -1.50000
H46B  2    0.708478    0.591894    0.182834    11.00000   -1.50000
H46C  2    0.765210    0.632555    0.200483    11.00000   -1.50000
AFIX   0
C47   1    0.685637    0.709644    0.185934    11.00000    0.03547    0.04676 =
         0.05378   -0.00123    0.00267    0.02396
AFIX  43
H47   2    0.719330    0.717773    0.189856    11.00000   -1.20000
AFIX   0
C48   1    0.677191    0.743298    0.139399    11.00000    0.03559    0.04683 =
         0.04462    0.00066    0.00832    0.02119
C49   1    0.712858    0.787857    0.097080    11.00000    0.04019    0.04167 =
         0.04484   -0.00220    0.00954    0.01702
C50   1    0.686443    0.807189    0.057908    11.00000    0.04092    0.03798 =
         0.04442    0.00005    0.00872    0.01668
C51   1    0.635343    0.773308    0.075833    11.00000    0.04113    0.04019 =
         0.04368    0.00294    0.00969    0.02124
C52   1    0.767268    0.806195    0.094353    11.00000    0.03863    0.04995 =
         0.05932    0.00095    0.00609    0.01519
AFIX  23
H52A  2    0.778250    0.801948    0.151964    11.00000   -1.20000
H52B  2    0.785053    0.842096    0.080968    11.00000   -1.20000
AFIX   0
C53   1    0.781434    0.779343    0.027871    11.00000    0.05200    0.09175 =
         0.08758   -0.00758    0.01808    0.03956
AFIX 137
H53A  2    0.817628    0.794781    0.025480    11.00000   -1.50000
H53B  2    0.768860    0.781597   -0.028805    11.00000   -1.50000
H53C  2    0.766913    0.744402    0.044235    11.00000   -1.50000
AFIX   0
C54   1    0.706052    0.852779    0.003520    11.00000    0.04835    0.03703 =
         0.06117    0.00583    0.01123    0.01654
AFIX  23
H54A  2    0.739863    0.877100    0.023455    11.00000   -1.20000
H54B  2    0.684824    0.867784    0.011780    11.00000   -1.20000
AFIX   0
C55   1    0.708074    0.843162   -0.091781    11.00000    0.09418    0.06503 =
         0.05653    0.01689    0.01688    0.03909
AFIX 137
H55A  2    0.674457    0.820740   -0.112981    11.00000   -1.50000
H55B  2    0.728705    0.827934   -0.100583    11.00000   -1.50000
H55C  2    0.722366    0.874603   -0.123319    11.00000   -1.50000
AFIX   0
C56   1    0.592996    0.773426    0.043397    11.00000    0.04762    0.03822 =
         0.04352    0.00783    0.01003    0.02296
AFIX  43
H56   2    0.598928    0.803153    0.015865    11.00000   -1.20000
AFIX   0
C57   1    0.544738    0.736369    0.046539    11.00000    0.04666    0.04479 =
         0.04207    0.00934    0.00792    0.02737
C58   1    0.503034    0.737382    0.005681    11.00000    0.04537    0.05143 =
         0.05193    0.01377    0.00765    0.02780
C59   1    0.462006    0.692011    0.018672    11.00000    0.04014    0.05843 =
         0.05346    0.01687    0.01038    0.02877
C60   1    0.478465    0.663675    0.069565    11.00000    0.04052    0.04573 =
         0.04324    0.00948    0.01060    0.02556
C61   1    0.506687    0.780370   -0.044366    11.00000    0.05342    0.06791 =
         0.07825    0.03269    0.00915    0.03397
AFIX  23
H61A  2    0.476890    0.783135   -0.032783    11.00000   -1.20000
H61B  2    0.536014    0.811336   -0.024274    11.00000   -1.20000
AFIX   0
C62   1    0.510974    0.775229   -0.138805    11.00000    0.10381    0.07999 =
         0.07430    0.03481   -0.00099    0.02874
AFIX 137
H62A  2    0.484030    0.742922   -0.158001    11.00000   -1.50000
H62B  2    0.542956    0.777685   -0.151584    11.00000   -1.50000
H62C  2    0.508758    0.801696   -0.169002    11.00000   -1.50000
AFIX   0
C63   1    0.412164    0.674049   -0.022695    11.00000    0.04523    0.08310 =
         0.07266    0.04056    0.01296    0.03334
AFIX  23
H63A  2    0.386082    0.658913    0.021978    11.00000   -1.20000
H63B  2    0.410956    0.702811   -0.047068    11.00000   -1.20000
AFIX   0
C64   1    0.401257    0.636829   -0.092694    11.00000    0.05096    0.10453 =
         0.06985    0.01198   -0.00657    0.01657
AFIX 137
H64A  2    0.398722    0.606702   -0.067878    11.00000   -1.50000
H64B  2    0.428062    0.650793   -0.135301    11.00000   -1.50000
H64C  2    0.369857    0.628656   -0.120673    11.00000   -1.50000
AFIX   0
C65   1    0.447698    0.612516    0.100547    11.00000    0.03696    0.04503 =
         0.03998    0.00663    0.00475    0.02066
C66   1    0.467575    0.580741    0.106287    11.00000    0.03764    0.05702 =
         0.04794    0.00820    0.01014    0.02954
AFIX  43
H66   2    0.501301    0.592984    0.091181    11.00000   -1.20000
AFIX   0
C67   1    0.439387    0.532528    0.133175    11.00000    0.04422    0.04901 =
         0.04711    0.00847    0.01108    0.03217
AFIX  43
H67   2    0.453515    0.511691    0.136672    11.00000   -1.20000
AFIX   0
C68   1    0.389770    0.514267    0.155383    11.00000    0.04210    0.04411 =
         0.03949    0.00430    0.00655    0.02730
C69   1    0.350113    0.467321    0.183378    11.00000    0.04128    0.04090 =
         0.03766    0.00385    0.00665    0.02515
C70   1    0.345164    0.420893    0.200076    11.00000    0.04702    0.05013 =
         0.04761    0.00660    0.00733    0.03380
AFIX  43
H70   2    0.372875    0.416159    0.193825    11.00000   -1.20000
AFIX   0
C71   1    0.300411    0.382455    0.225361    11.00000    0.04457    0.04258 =
         0.04886    0.00475    0.00571    0.02606
AFIX  43
H71   2    0.297470    0.351149    0.237146    11.00000   -1.20000
AFIX   0
C72   1    0.258235    0.388067    0.234474    11.00000    0.04256    0.03936 =
         0.03678    0.00094    0.00553    0.02323
C73   1    0.262047    0.433619    0.218842    11.00000    0.04021    0.03864 =
         0.03976    0.00218    0.00644    0.02300
AFIX  43
H73   2    0.234055    0.437939    0.224540    11.00000   -1.20000
AFIX   0
C74   1    0.308208    0.473072    0.194448    11.00000    0.03835    0.04058 =
         0.03539    0.00294    0.00486    0.02429
C75   1    0.370292    0.546613    0.151143    11.00000    0.03767    0.04272 =
         0.03737    0.00164    0.00681    0.02203
C76   1    0.398426    0.595290    0.124231    11.00000    0.03736    0.04263 =
         0.04494    0.00512    0.00625    0.02454
AFIX  43
H76   2    0.384641    0.616458    0.121900    11.00000   -1.20000
AFIX   0

CL1   3    0.000000    0.000000    0.000000    10.16667    0.06376    0.06376 =
         0.11599    0.00000    0.00000    0.03188
CL2   3    0.436494    0.691614    0.268400    11.00000    0.07686    0.05028 =
         0.07170    0.00395    0.00254    0.03188
CL3   3    0.582412    0.785576    0.651085    11.00000    0.12030    0.10501 =
         0.08919   -0.01322    0.00106    0.01227
CL4   3    0.663645    0.850951    0.541663    11.00000    0.10094    0.06691 =
         0.08949    0.00259   -0.00595    0.04051
CL5   3    0.680054    0.800179    0.681438    11.00000    0.21086    0.18860 =
         0.11318    0.01817   -0.02645    0.13729
C77   1    0.637743    0.796546    0.604459    11.00000    0.15291    0.06564 =
         0.06570   -0.01020   -0.01086    0.05212
AFIX  13
H77   2    0.630215    0.768076    0.565437    11.00000   -1.20000
AFIX   0

O2    6    0.333333    0.666667    0.381321    10.33333    0.12818    0.12818 =
         0.08157    0.00000    0.00000    0.06409
AFIX   3
H2A   2    0.356290    0.665450    0.353771    10.33333   -1.50000
H2B   2    0.319990    0.682180    0.359351    10.33333   -1.50000
AFIX   0

O3    6    0.333333    0.666667    0.161857    10.33333    0.16522    0.16522 =
         0.11674    0.00000    0.00000    0.08261
AFIX   3
H3A   2    0.316900    0.678020    0.187187    10.33333   -1.50000
H3B   2    0.350770    0.658150    0.191607    10.33333   -1.50000
AFIX   0

H1    2    0.192290    0.480312    0.266613    11.00000    0.05743
HKLF 4


REM  ta_a.res in P-3
REM wR2 = 0.1820, GooF = S = 1.028, Restrained GooF = 1.028 for all data
REM R1 = 0.0605 for 12191 Fo > 4sig(Fo) and 0.0803 for all 15952 data
REM 853 parameters refined using 0 restraints

END

WGHT      0.0976     11.8351

REM Highest difference peak  0.681,  deepest hole -0.576,  1-sigma level  0.063
Q1    1   0.1934  0.3986  0.4003  11.00000  0.05    0.68
Q2    1   0.1607  0.4160  0.3100  11.00000  0.05    0.60
Q3    1   0.1079  0.4438  0.1311  11.00000  0.05    0.58
Q4    1   0.1292  0.4192  0.2272  11.00000  0.05    0.57
Q5    1   0.7164  0.8417  0.6600  11.00000  0.05    0.44
Q6    1   0.6735  0.7845  0.6311  11.00000  0.05    0.42
Q7    1   0.2983  0.7072  0.2112  11.00000  0.05    0.41
Q8    1   0.6981  0.8409  0.6678  11.00000  0.05    0.40
Q9    1   0.7022  0.8606  0.5378  11.00000  0.05    0.39
Q10   1   0.4029  0.6687  0.3211  11.00000  0.05    0.36
Q11   1   0.5191  0.5574  0.2675  11.00000  0.05    0.32
Q12   1   0.3735  0.6617  0.3330  11.00000  0.05    0.30
Q13   1   0.6107  0.5403  0.3167  11.00000  0.05    0.29
Q14   1   0.5951  0.6367  0.1848  11.00000  0.05    0.29
Q15   1   0.6501  0.6181  0.2175  11.00000  0.05    0.29
Q16   1   0.6589  0.8682  0.4802  11.00000  0.05    0.29
Q17   1   0.6069  0.5760  0.2403  11.00000  0.05    0.29
Q18   1   0.4986  0.5883  0.2640  11.00000  0.05    0.29
Q19   1   0.6171  0.7799  0.6870  11.00000  0.05    0.29
Q20   1   0.1462  0.4540  0.2210  11.00000  0.05    0.28
Q21   1   0.2354  0.3658  0.2413  11.00000  0.05    0.28
Q22   1   0.4964  0.5091  0.2673  11.00000  0.05    0.28
Q23   1   0.1690  0.3777  0.3462  11.00000  0.05    0.28
Q24   1   0.3789  0.5300  0.1400  11.00000  0.05    0.27
Q25   1   0.7150  0.8601  0.6305  11.00000  0.05    0.27
Q26   1   0.3792  0.5304  0.3867  11.00000  0.05    0.27
Q27   1   0.2053  0.3202  0.2435  11.00000  0.05    0.26
Q28   1   0.2722  0.3800  0.2173  11.00000  0.05    0.26
Q29   1   0.6828  0.8438  0.5983  11.00000  0.05    0.26
Q30   1   0.0785  0.3105  0.3521  11.00000  0.05    0.26
Q31   1   0.7055  0.8090  0.0949  11.00000  0.05    0.26
Q32   1   0.1699  0.2731  0.2721  11.00000  0.05    0.26
Q33   1   0.2238  0.5358  0.4950  11.00000  0.05    0.25
Q34   1   0.2797  0.4507  0.1966  11.00000  0.05    0.25
Q35   1   0.4662  0.6423  0.0971  11.00000  0.05    0.25
Q36   1   0.6993  0.8154  0.6095  11.00000  0.05    0.25
Q37   1   0.4365  0.5080  0.3339  11.00000  0.05    0.25
Q38   1   0.5202  0.8207 -0.0189  11.00000  0.05    0.24
Q39   1   0.3121  0.4973  0.1809  11.00000  0.05    0.24
Q40   1   0.4210  0.5141  0.0832  11.00000  0.05    0.24
Q41   1   0.3483  0.5379  0.1548  11.00000  0.05    0.24
Q42   1   0.4295  0.5792  0.3400  11.00000  0.05    0.24
;
_shelx_res_checksum              95276
_shelx_hkl_file                  
;
   2  -2   0  178.78   10.30
  -2   2   0  172.88   10.30
  -2   2   0  180.18   10.30
   3  -3   0  221.58   12.70
  -3   3   0  214.48   12.70
   4  -4   0  709.43   39.50
  -4   4   0  661.53   39.40
   5  -5   0   77.69    4.80
  -5   5   0   69.29    4.70
   6  -6   0   32.40    3.00
  -6   6   0   38.70    2.90
   7  -7   0  267.17   15.20
  -7   7   0  240.58   15.10
   8  -8   0   39.50    3.30
  -8   8   0   28.90    3.00
   9  -9   0  528.25   31.10
  -9   9   0  528.15   30.90
  10 -10   0  584.34   34.30
 -10  10   0  568.24   34.10
 -10  10   0  595.24   33.80
  11 -11   0   10.70    2.30
 -11  11   0   14.20    2.10
 -11  11   0   11.10    2.30
  12 -12   0   16.30    2.80
 -12  12   0   10.80    2.40
 -12  12   0   16.70    2.30
  13 -13   0   33.20    3.60
  13 -13   0   44.20    4.90
 -13  13   0   42.20    3.40
 -13  13   0   32.20    4.50
  14 -14   0  326.87   20.20
  14 -14   0  313.07   19.30
 -14  14   0  323.47   19.90
 -14  14   0  315.77   19.20
 -14  14   0  328.17   19.10
  15 -15   0    2.50    2.80
  15 -15   0    5.80    2.00
 -15  15   0    5.80    2.00
 -15  15   0    2.90    2.70
 -15  15   0    1.70    1.50
  16 -16   0  164.58   12.00
  16 -16   0  171.18   10.70
 -16  16   0  167.28   11.60
 -16  16   0  158.98   10.10
 -16  16   0  156.48   10.50
  17 -17   0  182.38   12.30
  17 -17   0  149.19   10.90
  17 -17   0  168.38   10.60
 -17  17   0  178.28   12.10
 -17  17   0  147.89   10.40
 -17  17   0  174.18   11.80
 -17  17   0  143.79    9.80
  18 -18   0    8.50    2.70
  18 -18   0   11.30    3.10
  18 -18   0   10.30    4.30
 -18  18   0    6.80    3.90
 -18  18   0    3.20    2.30
 -18  18   0    5.60    3.60
  19 -19   0   33.20    5.80
  19 -19   0   36.10    4.90
  19 -19   0   30.90    4.50
 -19  19   0   33.80    5.10
 -19  19   0   35.20    6.00
 -19  19   0   38.70    4.50
  20 -20   0   61.79    8.90
  20 -20   0   72.19    6.70
  20 -20   0   73.79    7.20
 -20  20   0   62.59    8.90
 -20  20   0   77.09    8.40
 -20  20   0   59.89    5.80
  21 -21   0  151.38   13.30
  21 -21   0  147.69   11.40
  21 -21   0  152.88   10.90
 -21  21   0  163.38   12.60
 -21  21   0  162.28   13.20
  22 -22   0    0.80    3.30
  22 -22   0    4.30    4.80
  22 -22   0    0.80    3.00
 -22  22   0   -0.70    4.20
 -22  22   0    5.30    5.10
  23 -23   0    2.40    5.00
  23 -23   0    4.30    3.10
  23 -23   0    6.30    3.90
 -23  23   0    1.60    4.50
 -23  23   0    8.80    5.60
  24 -24   0    6.70    4.00
  24 -24   0    5.00    3.00
  24 -24   0    4.40    4.90
 -24  24   0   11.10    6.20
 -24  24   0    4.20    4.60
  25 -25   0    7.00    5.20
  25 -25   0   17.20    4.70
 -25  25   0   14.90    5.20
 -25  25   0    9.30    5.70
  26 -26   0   43.20    7.00
 -26  26   0   24.00    5.40
  27 -27   0    1.30    3.70
 -27  27   0    0.90    4.10
  28 -28   0    2.70    3.60
 -28  28   0   -3.30    3.70
  29 -29   0    0.80    3.30
 -29  29   0    1.10    3.50
 -29  29   0    6.40    3.80
  30 -30   0    4.80    3.30
 -30  30   0    3.30    3.50
 -30  30   0    2.40    3.00
  31 -31   0    8.60    3.00
 -31  31   0   11.90    2.60
 -31  31   0    7.90    3.00
  32 -32   0    3.60    2.30
 -32  32   0   -1.40    2.00
 -32  32   1    7.00    2.70
  32 -32  -1    2.60    2.20
 -31  31   1    0.70    2.60
 -31  31   1   -0.90    2.60
  31 -31  -1    0.20    2.60
 -30  30   1    0.90    3.20
 -30  30   1   -1.80    3.00
  30 -30  -1    0.30    3.00
 -29  29   1    1.80    3.60
 -29  29   1    5.90    3.80
  29 -29  -1   10.40    3.70
 -28  28   1    6.30    4.40
  28 -28  -1   10.50    3.90
 -27  27   1    0.60    4.30
  27 -27  -1    0.70    3.60
 -26  26   1   -3.30    4.30
  26 -26  -1    2.30    3.80
 -25  25   1    4.60    4.60
 -25  25   1   15.60    6.00
  25 -25  -1    9.50    5.60
  25 -25  -1   10.10    4.10
 -24  24   1  115.59   11.10
 -24  24   1  110.89   12.10
  24 -24  -1  105.59    9.80
  24 -24  -1   96.99   11.90
 -23  23   1   -0.70    4.40
 -23  23   1    3.30    5.60
  23 -23  -1    1.30    2.70
  23 -23  -1   -1.20    3.80
  23 -23  -1    3.50    4.90
 -22  22   1  158.18   13.80
 -22  22   1  155.38   10.80
 -22  22   1  176.28   13.50
  22 -22  -1  172.58   12.30
  22 -22  -1  148.19   13.90
  22 -22  -1  159.48   11.00
 -21  21   1    6.60    4.40
 -21  21   1    2.10    2.70
 -21  21   1   -0.50    4.70
  21 -21  -1   -3.00    2.90
  21 -21  -1   -2.50    2.50
  21 -21  -1    0.00    4.20
 -20  20   1    8.50    4.10
 -20  20   1    3.30    2.50
 -20  20   1    4.00    4.50
  20 -20  -1    6.10    4.50
  20 -20  -1    2.70    2.70
  20 -20  -1    4.30    3.10
 -19  19   1    0.40    3.90
 -19  19   1    7.70    2.70
 -19  19   1   -1.70    3.40
  19 -19  -1   -0.20    2.40
  19 -19  -1    0.70    3.90
  19 -19  -1    1.60    2.80
 -18  18   1    1.60    2.40
 -18  18   1    3.10    3.50
 -18  18   1    1.90    3.70
  18 -18  -1    5.80    3.80
  18 -18  -1    0.00    2.20
  18 -18  -1    5.00    2.90
 -17  17   1   21.80    4.10
 -17  17   1   25.40    4.70
 -17  17   1   26.90    3.30
  17 -17  -1   27.40    4.10
  17 -17  -1   25.70    4.60
 -16  16   1  122.39    8.30
 -16  16   1  127.99    9.40
  16 -16  -1  121.59    8.20
  16 -16  -1  104.09    9.70
 -15  15   1  783.22   46.30
 -15  15   1  836.02   47.10
  15 -15  -1  802.62   47.30
  15 -15  -1  762.92   46.20
 -14  14   1   17.80    2.60
 -14  14   1   22.90    3.50
  14 -14  -1   17.00    3.60
  14 -14  -1   17.80    2.50
 -13  13   1  109.89    6.60
 -13  13   1  103.89    7.30
 -13  13   1  100.59    7.90
  13 -13  -1  120.29    8.50
 -12  12   1   86.69    5.40
 -12  12   1   82.69    6.60
  12 -12  -1   92.09    7.00
 -11  11   1   22.80    2.00
 -11  11   1   23.40    3.50
  11 -11  -1   25.50    3.80
 -10  10   1    3.50    0.90
 -10  10   1    2.20    1.60
  10 -10  -1    0.30    1.50
  -9   9   1   45.40    3.70
  -9   9   1   34.40    2.60
   9  -9  -1   39.80    3.80
  -8   8   1  429.16   24.70
   8  -8  -1  412.26   24.90
  -7   7   1  198.18   12.40
   7  -7  -1  215.18   12.60
  -6   6   1    7.50    1.30
   6  -6  -1   11.10    2.00
  -5   5   1  119.59    7.50
   5  -5  -1  125.59    7.60
  -4   4   1  111.09    6.60
   4  -4  -1  117.99    7.00
  -3   3   1  135.69    7.40
  -3   3   1  118.39    7.60
   3  -3  -1  132.09    7.70
  -2   2   1   19.50    1.30
  -2   2   1   24.60    1.50
  -2   2   1   18.30    1.50
   2  -2  -1   19.60    1.50
   2  -2  -1   21.90    1.30
  -1   1   1 2926.11  155.08
   1  -1  -1 2505.65  154.98
   0   0   1  106.09    6.20
   0   0   1  112.89    6.20
   0   0   1   98.29    6.20
   0   0   1  113.29    6.20
   0   0  -1  103.09    6.20
   2  -2   1 2294.27  136.09
  -2   2  -1 2456.75  136.09
  -2   2  -1 2395.46  136.09
   3  -3   1   58.09    3.80
  -3   3  -1   62.59    3.70
   4  -4   1  285.17   15.20
  -4   4  -1  235.08   15.10
   5  -5   1 1236.08   69.99
  -5   5  -1 1202.28   69.89
   6  -6   1 1652.73   94.69
  -6   6  -1 1647.24   94.59
   7  -7   1   69.39    4.50
  -7   7  -1   55.79    4.30
   8  -8   1   11.80    1.80
  -8   8  -1    9.50    1.60
   9  -9   1    8.00    1.90
  -9   9  -1    4.40    1.50
  10 -10   1   47.70    4.50
 -10  10  -1   56.39    4.40
  11 -11   1  204.58   12.70
 -11  11  -1  195.58   12.40
 -11  11  -1  195.28   12.20
  12 -12   1   26.80    4.10
 -12  12  -1   27.10    3.30
 -12  12  -1   33.50    3.90
  13 -13   1  892.31   52.79
  13 -13   1  927.91   53.49
 -13  13  -1  896.81   52.89
 -13  13  -1  932.41   53.19
  14 -14   1   87.69    7.20
  14 -14   1   78.19    6.00
 -14  14  -1   76.99    6.60
 -14  14  -1   81.89    6.00
  15 -15   1  213.08   13.30
  15 -15   1  225.08   14.50
 -15  15  -1  213.88   14.00
 -15  15  -1  205.28   13.30
  16 -16   1   94.19    6.90
  16 -16   1   95.69    8.40
 -16  16  -1   96.19    7.90
 -16  16  -1   95.29    6.50
 -16  16  -1   82.59    6.70
  17 -17   1   13.40    3.70
  17 -17   1   14.40    2.90
  17 -17   1   13.00    2.80
 -17  17  -1   20.30    4.40
 -17  17  -1    9.20    2.40
 -17  17  -1   17.40    2.60
 -17  17  -1   16.90    3.70
  18 -18   1   50.49    6.00
  18 -18   1   70.39    7.80
  18 -18   1   69.69    5.80
 -18  18  -1   53.89    4.90
 -18  18  -1   55.09    5.00
 -18  18  -1   59.19    7.60
 -18  18  -1   63.59    7.10
  19 -19   1   46.20    5.50
  19 -19   1   53.59    8.00
  19 -19   1   38.80    5.80
 -19  19  -1   49.90    7.60
 -19  19  -1   46.20    7.00
  20 -20   1    3.00    2.90
  20 -20   1    4.80    4.40
  20 -20   1    2.50    3.10
 -20  20  -1    0.50    3.80
 -20  20  -1    1.70    4.20
  21 -21   1   11.70    3.40
  21 -21   1   12.30    3.90
  21 -21   1   12.90    5.00
 -21  21  -1   11.80    4.90
 -21  21  -1   12.80    4.50
  22 -22   1   59.99    7.70
  22 -22   1   89.19    7.50
  22 -22   1   74.39   10.30
 -22  22  -1   88.29    9.30
 -22  22  -1   85.29   10.30
  23 -23   1   30.30    6.80
  23 -23   1   49.30    6.90
  23 -23   1   38.10    4.60
 -23  23  -1   40.80    7.30
 -23  23  -1   34.50    6.00
  24 -24   1   80.29    8.60
  24 -24   1   98.59    7.90
  24 -24   1   76.69   10.80
 -24  24  -1   87.99   11.30
 -24  24  -1   89.59    9.70
  25 -25   1   53.39    6.30
  25 -25   1   54.19    7.70
  25 -25   1   52.99    8.20
 -25  25  -1   74.19   10.30
 -25  25  -1   65.39    8.70
  26 -26   1   33.40    5.00
  26 -26   1   35.60    5.40
 -26  26  -1   30.10    5.30
  27 -27   1   -1.30    3.70
 -27  27  -1    3.90    4.00
  28 -28   1   -0.30    3.50
 -28  28  -1   -1.70    3.50
  29 -29   1    3.20    3.60
 -29  29  -1   -0.10    3.90
 -29  29  -1    4.60    3.20
  30 -30   1    5.30    3.30
 -30  30  -1    3.00    2.60
 -30  30  -1    4.30    3.70
  31 -31   1    7.70    3.00
 -31  31  -1    4.70    3.00
  32 -32   1   -2.20    2.30
 -32  32  -1    2.20    2.40
 -32  32   2   13.90    2.30
  32 -32  -2   10.60    2.00
 -31  31   2   37.80    5.20
  31 -31  -2   47.50    4.90
 -30  30   2    9.90    3.10
 -30  30   2    3.90    3.50
  30 -30  -2    8.40    3.10
 -29  29   2   35.40    4.50
 -29  29   2   26.80    4.90
  29 -29  -2   19.10    4.00
 -28  28   2    5.10    4.30
  28 -28  -2    1.20    3.50
 -27  27   2    3.80    4.70
  27 -27  -2    2.90    3.80
  27 -27  -2    3.70    2.60
 -26  26   2   25.50    5.80
  26 -26  -2   39.80    5.50
  26 -26  -2   37.60    5.30
 -25  25   2    2.70    4.80
 -25  25   2    6.70    5.80
  25 -25  -2   -6.70    4.80
  25 -25  -2   -2.70    3.70
 -24  24   2   93.09   10.40
 -24  24   2   92.09   11.40
  24 -24  -2   68.19   11.00
  24 -24  -2   84.49    8.80
 -23  23   2    7.80    3.20
 -23  23   2   16.10    6.20
 -23  23   2   11.90    5.20
  23 -23  -2    7.30    4.90
  23 -23  -2   19.40    4.50
 -22  22   2   55.39    9.00
 -22  22   2   40.10    5.70
 -22  22   2   57.79    8.50
  22 -22  -2   36.70    7.00
  22 -22  -2   48.40    6.70
 -21  21   2    3.50    4.70
 -21  21   2   -2.40    2.70
 -21  21   2    1.10    4.50
  21 -21  -2   -1.10    2.40
  21 -21  -2   -2.60    3.20
  21 -21  -2    6.20    5.00
 -20  20   2   73.29    9.20
 -20  20   2   73.59    8.70
 -20  20   2   81.29    6.80
  20 -20  -2   71.69    7.30
  20 -20  -2   62.19    6.00
  20 -20  -2   62.99    9.40
 -19  19   2   21.40    5.10
 -19  19   2   24.30    4.90
 -19  19   2   24.70    3.70
  19 -19  -2   21.20    4.90
  19 -19  -2   32.80    5.30
  19 -19  -2   22.30    3.20
 -18  18   2   14.10    4.40
 -18  18   2   14.00    3.00
 -18  18   2   10.30    4.00
  18 -18  -2    8.90    4.20
  18 -18  -2    5.10    3.00
  18 -18  -2   13.30    2.60
 -17  17   2   36.50    4.70
 -17  17   2   32.30    4.90
 -17  17   2   37.20    5.50
  17 -17  -2   39.90    6.80
  17 -17  -2   33.60    4.20
  17 -17  -2   31.10    4.50
 -16  16   2  308.77   19.40
 -16  16   2  302.47   18.40
  16 -16  -2  290.57   18.20
  16 -16  -2  305.47   19.80
 -15  15   2  149.88   10.40
 -15  15   2  137.99    9.40
  15 -15  -2  136.79   10.70
  15 -15  -2  134.89    9.10
 -14  14   2  316.97   19.20
 -14  14   2  307.67   18.50
  14 -14  -2  316.37   19.60
  14 -14  -2  283.77   18.30
 -13  13   2  665.93   39.80
 -13  13   2  711.43   40.40
  13 -13  -2  670.73   40.60
 -12  12   2   74.39    6.20
  12 -12  -2   75.99    6.60
 -11  11   2  538.65   32.60
  11 -11  -2  566.24   32.90
 -10  10   2    7.70    1.90
  10 -10  -2    8.40    2.10
   9  -9  -2   31.70    3.70
  -8   8   2  297.17   17.90
   8  -8  -2  303.47   18.10
  -7   7   2  523.95   32.30
   7  -7  -2  587.24   32.50
  -6   6   2  651.83   37.70
   6  -6  -2  648.54   37.80
  -5   5   2  778.72   45.40
   5  -5  -2  795.12   45.50
  -4   4   2 1637.94   92.79
   4  -4  -2 1608.94   92.49
   4  -4  -2 1612.64   92.89
  -3   3   2    9.70    1.40
   3  -3  -2   14.10    1.10
   3  -3  -2   12.20    1.50
  -2   2   2  471.65   29.30
  -2   2   2  525.95   29.40
   2  -2  -2  483.35   29.30
   2  -2  -2  467.95   29.30
   2  -2  -2  544.45   29.40
   2  -2  -2  561.34   29.30
  -1   1   2  181.48   10.10
  -1   1   2  155.18   10.00
   1  -1  -2  164.48   10.00
   1  -1  -2  181.68   10.00
   1  -1  -2  180.88   10.00
   1  -1  -2  162.98    9.90
   0   0   2  269.17   14.80
   0   0   2  272.17   14.80
   0   0   2  241.18   14.70
   0   0   2  266.17   14.80
   0   0  -2  239.88   14.70
   0   0  -2  238.58   14.70
   1  -1   2   19.00    1.40
  -1   1  -2   20.20    1.40
  -1   1  -2   21.50    1.40
  -2   2  -2    7.70    0.90
  -2   2  -2    5.50    0.80
  -3   3  -2    8.80    1.10
   4  -4   2  763.52   41.10
  -4   4  -2  663.93   41.00
   5  -5   2   73.69    5.10
  -5   5  -2   83.69    5.00
   6  -6   2  309.27   17.20
  -6   6  -2  272.87   17.10
   7  -7   2  118.59    7.30
  -7   7  -2  107.59    7.10
   8  -8   2    6.10    1.60
  -8   8  -2    9.10    1.60
   9  -9   2   77.89    6.10
  -9   9  -2   93.09    5.90
  10 -10   2  178.88   11.80
 -10  10  -2  201.48   11.60
 -10  10  -2  178.18   11.70
  11 -11   2  425.96   25.80
 -11  11  -2  430.56   25.50
 -11  11  -2  436.36   25.60
  12 -12   2   40.70    4.00
  12 -12   2   42.00    4.80
 -12  12  -2   44.70    4.30
 -12  12  -2   37.00    4.30
  13 -13   2  106.19    8.00
  13 -13   2   98.39    7.00
 -13  13  -2   90.79    7.50
 -13  13  -2  113.89    7.50
  14 -14   2  124.39    8.30
  14 -14   2  125.19    9.30
 -14  14  -2  121.79    8.80
 -14  14  -2  118.79    8.60
  15 -15   2  139.39    9.50
  15 -15   2  150.08   10.70
 -15  15  -2  141.89   10.10
 -15  15  -2  141.39    9.80
  16 -16   2   21.10    3.00
  16 -16   2   15.20    3.50
 -16  16  -2   15.90    3.00
 -16  16  -2   19.90    3.60
  17 -17   2    3.70    2.60
  17 -17   2    6.60    2.60
  17 -17   2    6.20    3.40
 -17  17  -2    3.50    2.40
 -17  17  -2    8.10    3.80
 -17  17  -2    4.80    3.20
  18 -18   2    6.40    2.90
  18 -18   2    2.20    3.70
  18 -18   2    2.80    2.60
 -18  18  -2    5.40    2.60
 -18  18  -2    2.20    3.40
 -18  18  -2    2.60    3.80
  19 -19   2  123.49   11.30
  19 -19   2  132.69    9.40
  19 -19   2  137.69    9.80
 -19  19  -2  100.69    8.90
 -19  19  -2  148.39   10.60
 -19  19  -2  133.49   11.30
  20 -20   2  439.16   29.60
  20 -20   2  452.25   28.40
  20 -20   2  473.45   28.00
 -20  20  -2  487.15   29.00
 -20  20  -2  467.65   29.50
  21 -21   2  110.69    9.00
  21 -21   2  111.89   11.30
  21 -21   2  103.29    9.50
 -21  21  -2  123.09   11.20
 -21  21  -2  115.09   10.40
  22 -22   2   72.09    8.20
  22 -22   2   81.69    7.50
  22 -22   2   66.59   10.00
 -22  22  -2   98.49   10.70
 -22  22  -2   74.39    8.80
  23 -23   2   62.69    7.80
  23 -23   2   54.19    8.40
  23 -23   2   72.59    7.20
 -23  23  -2   70.79    8.70
 -23  23  -2   68.49   10.40
  24 -24   2   13.70    3.80
  24 -24   2   12.50    5.70
  24 -24   2    9.50    4.10
 -24  24  -2   13.60    4.70
 -24  24  -2    6.80    5.80
  25 -25   2   15.50    3.80
  25 -25   2   18.60    5.90
  25 -25   2   20.50    4.70
 -25  25  -2   17.30    4.90
  26 -26   2    5.10    3.20
  26 -26   2    4.60    3.90
 -26  26  -2    4.00    3.90
  27 -27   2   97.49    7.80
  27 -27   2  101.79    9.40
 -27  27  -2   96.89    8.80
  28 -28   2    0.60    3.60
 -28  28  -2   -3.70    3.10
 -28  28  -2    3.70    4.20
  29 -29   2    2.60    3.40
 -29  29  -2    0.30    3.90
 -29  29  -2    2.50    2.70
  30 -30   2    2.00    3.10
 -30  30  -2   -0.50    3.40
  31 -31   2    6.70    3.00
 -31  31  -2    8.30    3.20
  32 -32   2   12.60    2.80
 -32  32  -2   14.60    2.80
 -32  32   3   -2.90    2.00
 -31  31   3    0.80    2.90
  31 -31  -3   -0.10    1.90
 -30  30   3    3.20    3.50
  30 -30  -3    1.70    2.60
 -29  29   3   43.10    4.80
 -29  29   3   56.49    7.30
  29 -29  -3   44.50    6.00
 -28  28   3   12.10    3.70
 -28  28   3   -0.50    4.30
  28 -28  -3    0.80    3.30
 -27  27   3   -2.20    4.50
  27 -27  -3   -4.40    3.70
  27 -27  -3    3.80    3.60
 -26  26   3   11.70    5.10
  26 -26  -3    6.30    4.10
  26 -26  -3   12.00    2.80
 -25  25   3   44.20    7.10
 -25  25   3   54.39    8.90
  25 -25  -3   33.40    5.50
  25 -25  -3   53.49    7.20
 -24  24   3   11.50    3.50
 -24  24   3   20.10    5.80
 -24  24   3   17.50    6.10
  24 -24  -3   10.00    5.60
  24 -24  -3   16.30    4.30
 -23  23   3    6.40    3.30
 -23  23   3    6.60    5.20
 -23  23   3   -5.80    5.20
  23 -23  -3    0.00    4.70
  23 -23  -3    1.80    3.70
 -22  22   3  217.28   16.30
 -22  22   3  215.18   14.20
 -22  22   3  220.38   16.70
  22 -22  -3  190.18   16.60
  22 -22  -3  221.38   15.00
 -21  21   3    7.00    5.00
 -21  21   3    6.40    3.30
 -21  21   3    1.60    4.60
  21 -21  -3    8.40    3.70
  21 -21  -3    4.80    4.70
 -20  20   3   68.59    6.70
 -20  20   3   64.49    8.60
 -20  20   3   68.79    8.80
  20 -20  -3   52.39    6.90
  20 -20  -3   66.39    9.20
 -19  19   3  103.59   10.40
 -19  19   3  116.99    8.60
 -19  19   3  121.79   10.30
  19 -19  -3   93.49    8.70
  19 -19  -3  107.19   10.90
 -18  18   3    5.20    4.10
 -18  18   3    0.60    3.60
 -18  18   3    3.60    2.90
  18 -18  -3    6.90    2.20
  18 -18  -3    2.80    2.90
  18 -18  -3    3.60    4.20
 -17  17   3  288.67   18.10
 -17  17   3  283.47   17.00
 -17  17   3  258.47   18.10
  17 -17  -3  267.57   18.70
  17 -17  -3  260.87   16.50
  17 -17  -3  270.37   17.30
 -16  16   3   54.99    6.80
 -16  16   3   59.49    5.50
  16 -16  -3   58.99    7.40
  16 -16  -3   45.10    4.60
 -15  15   3   37.00    5.70
 -15  15   3   30.90    4.40
  15 -15  -3   36.90    5.20
  15 -15  -3   31.10    3.60
 -14  14   3  296.87   18.60
 -14  14   3  299.87   19.30
  14 -14  -3  323.57   19.80
 -13  13   3   30.80    4.60
 -13  13   3   26.70    3.60
  13 -13  -3   21.20    3.80
 -12  12   3   15.80    2.90
 -12  12   3   11.70    2.20
  12 -12  -3   13.40    3.10
 -11  11   3   12.50    2.50
  11 -11  -3   10.70    2.60
 -10  10   3  119.29    8.30
  10 -10  -3  122.59    8.60
  -9   9   3  162.98   10.50
   9  -9  -3  165.38   10.70
  -8   8   3   80.49    6.50
   8  -8  -3  114.79    7.00
  -7   7   3  136.89    8.00
   7  -7  -3  109.89    8.00
  -6   6   3    3.70    1.30
   6  -6  -3    6.20    1.50
  -5   5   3 2072.29  119.89
   5  -5  -3 2090.49  119.49
   5  -5  -3 2111.09  119.99
  -4   4   3  708.83   39.90
   4  -4  -3  690.13   39.80
   4  -4  -3  693.63   39.60
   4  -4  -3  667.43   39.90
  -3   3   3  672.13   41.80
   3  -3  -3  691.53   41.70
   3  -3  -3  778.72   41.70
   3  -3  -3  757.32   41.80
  -2   2   3    4.10    0.90
   2  -2  -3    5.90    1.00
   2  -2  -3    6.10    0.90
   2  -2  -3    4.90    0.80
   2  -2  -3    5.90    1.00
  -1   1   3   23.00    2.00
  -1   1   3   19.10    1.80
  -1   1   3   28.40    2.20
   1  -1  -3   21.30    1.70
   1  -1  -3   18.50    1.70
   0   0   3  110.89    7.30
   0   0   3  102.59    7.30
   0   0   3  129.29    7.20
   0   0  -3  132.59    7.20
   0   0  -3  108.69    7.40
   0   0  -3  135.99    7.10
   1  -1   3  153.68    8.90
   1  -1   3  141.19    9.10
  -1   1  -3  153.28    8.90
  -1   1  -3  155.28    8.90
   2  -2   3  112.19    7.10
  -2   2  -3  117.89    6.90
  -2   2  -3  115.39    6.90
   3  -3   3 2408.86  131.19
  -3   3  -3 2270.17  130.99
  -3   3  -3 2196.18  131.09
   4  -4   3 1188.58   67.79
  -4   4  -3 1171.28   67.59
   5  -5   3 3427.86  190.78
  -5   5  -3 3243.48  190.68
   6  -6   3   47.30    3.90
  -6   6  -3   58.89    3.80
   7  -7   3  204.78   12.90
  -7   7  -3  219.48   12.70
   8  -8   3  468.05   27.30
  -8   8  -3  461.55   27.20
   9  -9   3  457.45   25.90
  -9   9  -3  426.46   25.90
  -9   9  -3  425.06   25.60
  10 -10   3    3.70    1.90
 -10  10  -3    7.90    2.20
 -10  10  -3    5.60    1.80
  11 -11   3  432.76   25.70
 -11  11  -3  423.16   25.30
 -11  11  -3  426.86   25.60
  12 -12   3  459.15   27.10
  12 -12   3  431.56   26.50
 -12  12  -3  437.36   26.70
 -12  12  -3  469.45   27.00
  13 -13   3    1.50    1.80
  13 -13   3   -0.20    2.30
 -13  13  -3    0.20    2.20
 -13  13  -3   -0.70    2.10
  14 -14   3    5.40    2.90
  14 -14   3    9.80    2.20
 -14  14  -3    4.90    2.60
 -14  14  -3   10.30    2.70
  15 -15   3    5.90    3.10
  15 -15   3    6.40    2.20
 -15  15  -3    3.50    2.60
 -15  15  -3    1.70    2.50
  16 -16   3  119.99    8.80
  16 -16   3  138.59   10.30
 -16  16  -3  116.19    9.30
 -16  16  -3  128.69    9.40
  17 -17   3    8.30    2.70
  17 -17   3   10.30    2.90
  17 -17   3    7.30    3.70
 -17  17  -3   12.50    3.50
 -17  17  -3    9.70    3.80
 -17  17  -3    5.50    3.00
  18 -18   3   14.60    3.20
  18 -18   3   10.70    4.10
  18 -18   3   14.30    3.30
 -18  18  -3   19.10    4.00
 -18  18  -3   16.90    3.60
 -18  18  -3   14.10    4.60
  19 -19   3   32.50    5.40
  19 -19   3   30.80    5.80
  19 -19   3   41.20    5.50
 -19  19  -3   36.30    5.50
 -19  19  -3   32.60    5.60
 -19  19  -3   34.30    5.00
  20 -20   3  194.88   15.30
  20 -20   3  198.28   13.40
  20 -20   3  207.68   13.90
 -20  20  -3  214.58   15.30
 -20  20  -3  166.38   13.40
 -20  20  -3  227.08   14.50
  21 -21   3    4.20    4.50
  21 -21   3    1.00    3.80
  21 -21   3    5.40    3.30
 -21  21  -3   -1.00    4.80
 -21  21  -3    6.30    4.00
  22 -22   3   73.09    8.10
  22 -22   3   70.89   10.20
  22 -22   3   75.29    7.60
 -22  22  -3   61.39    8.40
 -22  22  -3   89.99   10.10
  23 -23   3   78.09    7.40
  23 -23   3   59.09    7.80
  23 -23   3   62.69   10.10
 -23  23  -3   67.99   10.20
 -23  23  -3   63.99    8.10
  24 -24   3    7.80    3.60
  24 -24   3    8.50    4.10
  24 -24   3   12.80    5.50
 -24  24  -3   12.20    4.50
  25 -25   3  104.09    8.90
  25 -25   3  105.79   13.60
  25 -25   3  107.99    9.70
 -25  25  -3   96.19    9.10
  26 -26   3   15.00    3.80
  26 -26   3   15.00    4.20
 -26  26  -3   19.00    4.10
  27 -27   3   41.10    6.80
  27 -27   3   28.40    4.20
 -27  27  -3   35.90    4.60
  28 -28   3   12.90    2.90
  28 -28   3   15.80    4.10
 -28  28  -3    7.10    4.50
  29 -29   3   10.60    3.60
 -29  29  -3   15.40    4.60
  30 -30   3   -0.20    3.00
 -30  30  -3    0.80    3.50
  31 -31   3    0.60    2.60
 -31  31  -3   -1.80    2.80
  32 -32   3    3.40    2.40
 -32  32  -3    3.70    2.50
 -31  31   4   36.60    5.00
 -30  30   4    1.80    3.50
  30 -30  -4    2.50    2.10
 -29  29   4    6.60    4.10
  29 -29  -4    7.20    2.90
 -28  28   4    4.70    4.30
  28 -28  -4    2.10    3.20
 -27  27   4   30.00    5.80
  27 -27  -4   32.00    4.60
 -26  26   4   -0.40    4.60
  26 -26  -4    7.50    2.90
  26 -26  -4    4.50    3.60
 -25  25   4   31.30    4.30
 -25  25   4   34.50    6.40
  25 -25  -4   39.00    5.50
  25 -25  -4   35.50    5.30
 -24  24   4  173.18   14.10
 -24  24   4  147.99   11.30
 -24  24   4  164.98   14.10
 -24  24   4  159.28   13.50
  24 -24  -4  177.78   12.30
  24 -24  -4  156.28   11.20
  24 -24  -4  127.39   14.90
 -23  23   4    0.20    4.50
 -23  23   4    0.20    5.20
 -23  23   4   -2.60    3.40
  23 -23  -4    3.40    3.00
  23 -23  -4    5.40    5.10
  23 -23  -4    1.40    3.80
 -22  22   4  152.58   13.30
 -22  22   4  149.49   10.90
 -22  22   4  153.78   13.10
  22 -22  -4  122.99   13.10
  22 -22  -4  156.08   11.40
  22 -22  -4  135.99   11.00
 -21  21   4   15.50    4.10
 -21  21   4   16.60    5.40
 -21  21   4   26.50    6.10
  21 -21  -4   24.50    5.50
  21 -21  -4   12.40    3.90
 -20  20   4  437.36   27.00
 -20  20   4  459.25   28.50
 -20  20   4  426.96   28.30
  20 -20  -4  449.26   27.30
  20 -20  -4  437.06   29.00
 -19  19   4    2.40    4.10
 -19  19   4   -4.70    3.00
 -19  19   4   10.70    4.40
  19 -19  -4    5.00    3.10
  19 -19  -4    3.10    4.30
 -18  18   4   28.00    4.20
 -18  18   4   34.50    5.50
 -18  18   4   31.30    5.30
  18 -18  -4   29.20    5.70
  18 -18  -4   31.70    4.50
 -17  17   4  100.29    9.50
 -17  17   4  106.19    9.50
 -17  17   4  109.19    8.40
  17 -17  -4   97.89   10.10
  17 -17  -4  105.69    8.40
 -16  16   4   19.80    3.50
 -16  16   4   15.80    4.00
 -16  16   4   19.10    4.00
  16 -16  -4   29.70    5.10
  16 -16  -4   15.80    3.50
 -15  15   4   17.70    3.20
 -15  15   4   12.40    3.60
  15 -15  -4   19.50    4.40
 -14  14   4    2.90    2.80
 -14  14   4   -0.70    2.30
  14 -14  -4    3.90    3.10
 -13  13   4    5.50    2.20
 -13  13   4    2.50    2.80
  13 -13  -4    0.60    2.70
 -12  12   4   11.80    2.30
 -12  12   4    9.20    2.80
  12 -12  -4    9.00    3.00
 -11  11   4  127.49    9.20
 -11  11   4  134.69    8.70
  11 -11  -4  134.29    9.60
 -10  10   4   24.10    3.70
  10 -10  -4   15.70    2.80
  -9   9   4   25.60    3.70
   9  -9  -4   32.20    4.00
  -8   8   4   54.99    4.30
   8  -8  -4   37.30    4.20
  -7   7   4  116.19    8.40
   7  -7  -4  145.69    8.70
  -6   6   4  772.72   44.90
   6  -6  -4  744.13   44.40
   6  -6  -4  777.12   45.00
   6  -6  -4  801.22   44.80
  -5   5   4  415.06   24.30
   5  -5  -4  413.96   24.30
   5  -5  -4  418.16   23.90
   5  -5  -4  405.36   24.10
  -4   4   4 6235.68  375.36
   4  -4  -4 6811.42  375.46
   4  -4  -4 6429.76  375.26
   4  -4  -4 6807.72  375.26
  -3   3   4  818.22   47.50
   3  -3  -4  788.42   47.40
   3  -3  -4  881.31   47.40
   3  -3  -4  805.52   47.50
  -2   2   4  598.04   35.60
   2  -2  -4  627.14   35.50
   2  -2  -4  573.54   35.50
   2  -2  -4  638.94   35.70
   2  -2  -4  642.74   35.60
  -1   1   4 1087.09   63.59
  -1   1   4 1145.79   63.79
   1  -1  -4 1157.68   63.79
   1  -1  -4 1046.60   63.49
   1  -1  -4 1105.19   63.49
   0   0   4 2721.23  160.78
   0   0   4 2935.41  160.98
   0   0  -4 2671.13  160.78
   0   0  -4 2931.01  161.08
   0   0  -4 2805.12  160.68
   1  -1   4    9.40    1.50
  -1   1  -4    6.10    1.60
  -1   1  -4   11.10    1.20
  -1   1  -4    9.00    1.30
   2  -2   4  814.42   44.20
  -2   2  -4  723.73   43.90
  -2   2  -4  822.72   44.50
  -2   2  -4  701.83   44.00
   3  -3   4 2423.06  128.49
  -3   3  -4 2019.50  128.29
  -3   3  -4 2411.26  128.79
  -3   3  -4 2119.59  128.19
   4  -4   4  358.96   21.50
  -4   4  -4  369.46   21.20
  -4   4  -4  366.36   21.80
   5  -5   4   49.99    3.60
  -5   5  -4   37.90    3.10
   6  -6   4  112.59    7.00
  -6   6  -4   91.99    6.60
  -6   6  -4  114.49    7.40
   7  -7   4  513.05   30.10
  -7   7  -4  535.75   30.50
  -7   7  -4  495.75   29.90
   8  -8   4  603.04   36.50
  -8   8  -4  647.34   36.30
  -8   8  -4  623.94   36.80
   9  -9   4   61.89    4.90
  -9   9  -4   66.79    5.50
  -9   9  -4   47.80    4.40
  10 -10   4  384.26   22.90
 -10  10  -4  394.26   23.20
 -10  10  -4  364.86   22.60
  11 -11   4  164.28   10.60
 -11  11  -4  170.48   10.80
 -11  11  -4  138.59   10.00
  12 -12   4  133.49    9.50
  12 -12   4  122.89    8.60
 -12  12  -4  141.99    9.60
 -12  12  -4  131.79    8.90
  13 -13   4  123.59    8.50
  13 -13   4  125.59    9.40
 -13  13  -4  128.29    8.80
 -13  13  -4  124.09    9.30
  14 -14   4  410.06   24.70
  14 -14   4  379.26   23.80
 -14  14  -4  392.96   24.50
 -14  14  -4  409.76   24.10
  15 -15   4   33.10    4.60
  15 -15   4   39.10    6.20
 -15  15  -4   40.10    5.10
 -15  15  -4   30.70    5.50
  16 -16   4   28.10    4.50
  16 -16   4   35.10    4.70
  16 -16   4   29.00    4.40
 -16  16  -4   32.40    5.30
 -16  16  -4   27.80    4.40
  17 -17   4   17.60    4.30
  17 -17   4   23.00    3.60
  17 -17   4   17.50    3.60
 -17  17  -4   27.20    4.40
 -17  17  -4   23.20    3.90
 -17  17  -4   22.30    4.00
  18 -18   4    4.70    4.10
  18 -18   4   -0.90    2.80
  18 -18   4    1.50    2.70
 -18  18  -4   -1.30    3.10
 -18  18  -4    0.00    3.70
 -18  18  -4   -3.10    3.10
  19 -19   4    0.60    4.10
  19 -19   4    1.50    3.00
  19 -19   4   -0.90    3.10
 -19  19  -4    3.50    3.40
 -19  19  -4   -5.10    3.70
 -19  19  -4    0.20    3.30
  20 -20   4   -2.00    3.20
  20 -20   4    0.70    3.20
  20 -20   4   -1.70    4.40
 -20  20  -4    2.30    3.50
 -20  20  -4    0.80    3.50
 -20  20  -4    4.00    4.40
  21 -21   4   20.30    5.60
  21 -21   4   22.00    4.30
  21 -21   4   19.50    4.10
 -21  21  -4   11.80    5.00
 -21  21  -4   19.50    4.30
  22 -22   4   70.69    8.00
  22 -22   4   72.89    7.60
  22 -22   4   63.19    9.80
 -22  22  -4   70.69    9.70
 -22  22  -4   70.39    7.80
  23 -23   4  146.39   14.10
  23 -23   4  164.38   12.30
  23 -23   4  166.68   11.90
 -23  23  -4  156.98   12.20
  24 -24   4   29.80    6.70
  24 -24   4   34.50    4.70
  24 -24   4   38.80    5.40
 -24  24  -4   23.50    4.90
  25 -25   4   32.20    5.20
  25 -25   4   30.70    4.50
 -25  25  -4   31.40    4.50
  26 -26   4   24.70    4.70
  26 -26   4   20.60    4.20
  27 -27   4   13.40    3.90
  27 -27   4   12.80    3.50
 -27  27  -4   14.50    4.90
  28 -28   4   23.60    3.40
  28 -28   4   25.50    4.40
 -28  28  -4   17.90    4.90
  29 -29   4   -0.70    3.20
 -29  29  -4    4.40    4.00
  30 -30   4    2.60    2.90
 -30  30  -4   -0.50    3.30
  31 -31   4   16.70    3.10
 -31  31  -4   14.40    3.40
 -31  31   5    3.00    2.90
 -30  30   5    7.50    3.60
 -29  29   5    7.30    3.80
  29 -29  -5    3.70    2.10
 -28  28   5    6.80    4.40
  28 -28  -5    1.90    2.60
 -27  27   5    2.40    4.50
  27 -27  -5    0.80    3.00
 -26  26   5   66.69    9.00
  26 -26  -5   57.99    6.90
  26 -26  -5   65.79    7.00
 -25  25   5    8.90    3.50
 -25  25   5    5.20    5.00
  25 -25  -5    3.30    2.70
  25 -25  -5   10.50    3.80
 -24  24   5    1.00    3.50
 -24  24   5   -2.10    4.80
 -24  24   5    4.60    5.50
  24 -24  -5   -6.80    2.70
  24 -24  -5    0.20    3.60
  24 -24  -5   -3.30    6.40
 -23  23   5    9.40    4.00
 -23  23   5    8.40    5.30
 -23  23   5    9.50    5.20
 -23  23   5   14.50    5.40
  23 -23  -5   17.60    4.80
  23 -23  -5   18.50    7.30
  23 -23  -5   15.90    4.30
  23 -23  -5   16.00    3.50
 -22  22   5    3.40    5.10
 -22  22   5    0.20    4.50
 -22  22   5    5.10    5.30
 -22  22   5   -1.10    3.60
  22 -22  -5    4.40    5.60
  22 -22  -5    1.70    3.50
  22 -22  -5    4.60    3.10
  22 -22  -5   10.10    4.80
 -21  21   5   35.40    6.10
 -21  21   5   33.50    6.70
 -21  21   5   36.20    5.10
  21 -21  -5   31.30    5.80
  21 -21  -5   32.20    6.60
  21 -21  -5   38.30    5.60
  21 -21  -5   33.50    5.00
 -20  20   5   83.99    7.90
 -20  20   5   89.19    9.60
 -20  20   5   70.79    9.40
  20 -20  -5   68.69    7.00
  20 -20  -5   70.19   10.00
  20 -20  -5   71.09    7.60
 -19  19   5   27.90    5.60
 -19  19   5   31.50    4.60
 -19  19   5   26.90    5.20
  19 -19  -5   24.60    4.40
  19 -19  -5   34.00    6.10
  19 -19  -5   14.00    3.90
 -18  18   5  185.18   13.50
 -18  18   5  188.68   13.90
 -18  18   5  186.78   12.50
  18 -18  -5  175.08   12.50
  18 -18  -5  162.18   14.10
  18 -18  -5  171.18   12.40
 -17  17   5   16.40    4.20
 -17  17   5   19.10    4.80
 -17  17   5   17.30    3.70
  17 -17  -5   19.20    4.80
  17 -17  -5   16.80    3.60
  17 -17  -5   14.90    3.40
 -16  16   5  164.18   12.00
 -16  16   5  147.19   11.80
 -16  16   5  169.68   11.10
  16 -16  -5  155.78   12.60
  16 -16  -5  146.89   10.90
 -15  15   5   37.00    6.10
 -15  15   5   34.00    5.00
  15 -15  -5   29.30    5.30
 -14  14   5  229.18   14.30
 -14  14   5  239.68   15.20
  14 -14  -5  203.58   15.50
 -13  13   5  128.99    9.80
 -13  13   5  127.69    9.00
  13 -13  -5  128.49   10.10
 -12  12   5    6.50    2.30
 -12  12   5    3.60    2.60
  12 -12  -5   12.10    3.30
 -11  11   5    1.70    1.80
 -11  11   5    3.30    2.30
  11 -11  -5   -1.40    2.30
 -10  10   5   34.50    4.20
 -10  10   5   21.30    3.20
  10 -10  -5   26.50    3.80
  10 -10  -5   17.90    3.20
  -9   9   5  440.36   27.30
   9  -9  -5  461.65   27.50
   9  -9  -5  470.25   27.20
  -8   8   5    8.40    2.10
   8  -8  -5    3.20    1.90
   8  -8  -5    4.10    1.70
  -7   7   5  457.95   28.20
   7  -7  -5  482.75   28.00
   7  -7  -5  484.85   28.30
   7  -7  -5  482.35   27.60
  -6   6   5   88.79    6.30
   6  -6  -5   90.69    6.00
   6  -6  -5   89.49    5.70
   6  -6  -5   89.29    6.30
  -5   5   5    3.50    1.50
   5  -5  -5    6.30    1.30
   5  -5  -5    4.90    1.50
   5  -5  -5    5.70    1.40
  -4   4   5  345.67   20.10
   4  -4  -5  355.46   19.90
   4  -4  -5  320.17   19.90
   4  -4  -5  331.87   20.00
  -3   3   5 2335.07  140.69
   3  -3  -5 2539.35  140.79
   3  -3  -5 2444.06  140.49
   3  -3  -5 2506.25  140.79
  -2   2   5  679.53   37.10
  -2   2   5  572.64   36.80
   2  -2  -5  592.94   36.90
   2  -2  -5  627.24   36.60
   2  -2  -5  707.03   37.00
  -1   1   5   17.00    2.10
   1  -1  -5   16.10    1.70
   1  -1  -5   15.70    1.70
   0   0   5   44.30    3.40
   0   0  -5   44.90    3.20
   0   0  -5   49.50    3.10
   1  -1   5  113.59    6.90
   1  -1   5   98.59    7.10
  -1   1  -5  116.89    6.70
  -1   1  -5  122.89    6.70
  -1   1  -5   93.29    7.30
   2  -2   5   81.19    5.50
  -2   2  -5   75.39    5.00
  -2   2  -5   80.39    5.80
  -2   2  -5   78.89    4.90
   3  -3   5  423.06   26.00
  -3   3  -5  447.56   25.70
  -3   3  -5  458.75   26.40
  -3   3  -5  446.36   25.80
   4  -4   5  315.37   17.80
  -4   4  -5  263.67   18.00
  -4   4  -5  292.77   17.30
  -4   4  -5  312.77   18.10
   5  -5   5   14.70    2.60
  -5   5  -5   13.20    2.40
   6  -6   5  127.99    8.30
  -6   6  -5  118.79    7.80
  -6   6  -5  131.79    8.70
   7  -7   5    3.00    1.70
  -7   7  -5    0.00    1.20
  -7   7  -5    4.70    2.10
   8  -8   5   10.80    2.30
  -8   8  -5   21.30    3.20
  -8   8  -5   14.60    2.50
   9  -9   5  189.08   12.70
  -9   9  -5  192.28   13.10
  -9   9  -5  217.18   12.30
  10 -10   5  305.07   18.60
 -10  10  -5  282.57   18.10
 -10  10  -5  324.57   19.10
  11 -11   5    6.20    1.70
  11 -11   5    6.10    2.40
 -11  11  -5    3.10    2.70
 -11  11  -5    4.60    2.00
  12 -12   5  181.58   12.50
 -12  12  -5  171.18   12.80
 -12  12  -5  201.68   12.00
  13 -13   5  233.38   14.80
  13 -13   5  247.08   15.70
 -13  13  -5  231.58   15.70
 -13  13  -5  241.18   15.00
  14 -14   5    8.60    3.30
  14 -14   5    8.30    2.50
 -14  14  -5   12.80    2.90
 -14  14  -5   13.10    3.60
  15 -15   5   63.89    7.20
  15 -15   5   63.79    6.00
 -15  15  -5   55.49    5.90
 -15  15  -5   58.69    7.10
  16 -16   5   48.50    5.40
  16 -16   5   47.20    7.30
  16 -16   5   49.80    5.80
 -16  16  -5   56.49    5.90
 -16  16  -5   48.50    6.50
 -16  16  -5   58.69    6.70
 -16  16  -5   40.10    6.70
  17 -17   5    9.40    4.00
  17 -17   5    7.20    3.20
  17 -17   5    4.90    2.90
 -17  17  -5    6.00    3.80
 -17  17  -5   10.80    3.30
 -17  17  -5   15.70    4.00
 -17  17  -5    6.50    3.50
  18 -18   5   62.69    6.60
  18 -18   5   60.19    8.20
  18 -18   5   46.70    6.40
 -18  18  -5   51.39    6.50
 -18  18  -5   63.59    7.20
 -18  18  -5   70.69    7.90
 -18  18  -5   47.40    7.10
  19 -19   5   -3.90    2.90
  19 -19   5    0.00    4.20
  19 -19   5   -3.70    3.00
 -19  19  -5    2.30    3.70
 -19  19  -5   -1.90    3.20
 -19  19  -5   -5.50    3.40
  20 -20   5   10.30    3.80
  20 -20   5    5.00    4.80
  20 -20   5    5.70    3.60
 -20  20  -5   13.00    3.60
 -20  20  -5   10.50    4.20
 -20  20  -5    5.50    4.40
  21 -21   5   65.79    7.30
  21 -21   5   70.19    7.70
  21 -21   5   55.09    9.50
 -21  21  -5   55.09    7.50
 -21  21  -5   63.89    7.10
  22 -22   5   40.20    7.10
  22 -22   5   47.00    6.70
  22 -22   5   48.60    7.10
 -22  22  -5   45.70    6.40
  23 -23   5    6.40    5.20
  23 -23   5   21.50    4.80
  23 -23   5   22.90    4.20
 -23  23  -5   14.70    4.10
  24 -24   5   28.00    5.00
  24 -24   5   22.80    4.50
  24 -24   5   16.40    6.40
  25 -25   5    8.50    4.20
  25 -25   5    7.30    3.70
 -25  25  -5    3.40    4.70
  26 -26   5    4.30    3.90
  26 -26   5    5.50    3.50
 -26  26  -5    6.70    4.80
  27 -27   5   -0.20    3.30
  27 -27   5    5.50    3.30
 -27  27  -5    0.00    4.60
  28 -28   5    1.70    2.80
  28 -28   5    0.70    3.20
 -28  28  -5    0.90    4.00
  29 -29   5   15.00    3.50
  29 -29   5   10.20    2.70
 -29  29  -5   10.80    4.00
  30 -30   5    3.30    2.80
 -30  30  -5    5.50    3.30
  31 -31   5    2.40    2.40
 -31  31  -5    5.50    2.90
 -30  30   6    3.20    3.20
 -29  29   6    3.40    3.70
 -28  28   6   -1.00    3.80
 -27  27   6   49.60    7.70
 -26  26   6    3.60    4.80
 -26  26   6   -2.50    2.90
  26 -26  -6    2.20    2.70
 -25  25   6   18.30    5.60
 -25  25   6   28.10    4.30
  25 -25  -6   24.80    4.10
  25 -25  -6   23.60    3.50
 -24  24   6    1.30    3.60
 -24  24   6    3.50    5.00
  24 -24  -6    0.50    2.70
  24 -24  -6    1.80    3.30
 -23  23   6   33.60    4.90
 -23  23   6   28.30    6.00
 -23  23   6   26.20    6.00
  23 -23  -6   27.20    4.60
  23 -23  -6   23.70    5.10
  23 -23  -6   37.00    5.70
 -22  22   6   -1.50    4.70
 -22  22   6    8.10    4.10
 -22  22   6    0.40    4.60
  22 -22  -6   -1.60    3.20
  22 -22  -6    8.30    4.10
  22 -22  -6    2.10    3.20
 -21  21   6   56.39    8.90
 -21  21   6   46.20    6.70
 -21  21   6   40.00    6.30
 -21  21   6   37.00    5.40
  21 -21  -6   21.20    9.30
  21 -21  -6   46.00    7.80
  21 -21  -6   43.70    6.40
  21 -21  -6   48.40    6.20
 -20  20   6   10.50    4.50
 -20  20   6    9.50    4.20
 -20  20   6   10.70    4.90
 -20  20   6    6.60    4.60
  20 -20  -6    6.70    4.10
  20 -20  -6   10.70    5.60
  20 -20  -6    4.00    3.40
  20 -20  -6    8.30    3.30
 -19  19   6   31.40    5.90
 -19  19   6   25.40    4.60
 -19  19   6   10.60    4.80
  19 -19  -6   20.70    4.80
  19 -19  -6    9.40    5.20
  19 -19  -6   26.20    4.20
  19 -19  -6   26.80    4.10
 -18  18   6  114.39   11.00
 -18  18   6  132.69    9.70
 -18  18   6  110.09   10.60
  18 -18  -6  106.89    9.20
  18 -18  -6  109.19    9.20
  18 -18  -6  117.59   10.30
  18 -18  -6  125.59   11.60
 -17  17   6   24.60    5.40
 -17  17   6   33.70    5.20
 -17  17   6   41.80    6.20
  17 -17  -6   37.60    4.80
  17 -17  -6   37.00    6.10
  17 -17  -6   32.20    4.50
  17 -17  -6   35.30    5.30
 -16  16   6  150.48   11.40
 -16  16   6  157.68   10.70
 -16  16   6  156.78   11.80
  16 -16  -6  124.19   10.20
  16 -16  -6  146.69   12.10
  16 -16  -6  157.38   11.40
  16 -16  -6  129.49   10.30
 -15  15   6    2.30    3.50
 -15  15   6   -0.20    2.90
  15 -15  -6    0.70    3.00
  15 -15  -6    9.40    2.70
  15 -15  -6    1.50    3.50
  15 -15  -6   -2.40    2.30
 -14  14   6   53.09    6.80
 -14  14   6   57.89    6.00
  14 -14  -6   59.89    6.40
  14 -14  -6   51.59    6.90
 -13  13   6   37.60    5.90
 -13  13   6   32.10    3.90
  13 -13  -6   32.40    5.20
  13 -13  -6   31.00    5.70
 -12  12   6  175.58   11.10
 -12  12   6  163.98   11.80
  12 -12  -6  173.78   11.50
  12 -12  -6  152.48   11.90
 -11  11   6  193.48   12.50
 -11  11   6  190.08   13.20
  11 -11  -6  200.78   12.80
  11 -11  -6  199.48   13.40
 -10  10   6  585.94   34.00
 -10  10   6  616.94   34.60
  10 -10  -6  488.35   34.50
  10 -10  -6  626.44   34.30
  -9   9   6    3.70    2.30
  -9   9   6    2.20    1.80
   9  -9  -6    2.30    1.90
   9  -9  -6    6.60    2.30
  -8   8   6   30.90    4.10
   8  -8  -6   32.40    4.10
   8  -8  -6   31.10    2.50
   8  -8  -6   31.30    3.60
  -7   7   6   59.29    5.20
   7  -7  -6   59.49    5.10
   7  -7  -6   60.69    4.30
   7  -7  -6   63.09    4.80
  -6   6   6   13.30    2.20
   6  -6  -6   15.50    2.50
   6  -6  -6    7.90    1.90
   6  -6  -6   12.60    1.80
  -5   5   6  173.28   10.50
   5  -5  -6  152.18   10.00
   5  -5  -6  166.18   10.40
   5  -5  -6  164.28   10.20
  -4   4   6   31.20    4.30
  -4   4   6   47.30    3.80
   4  -4  -6   51.19    3.40
   4  -4  -6   35.10    3.70
  -3   3   6  119.39    7.90
  -3   3   6  108.29    7.40
   3  -3  -6  117.79    7.50
   3  -3  -6  104.89    7.00
  -2   2   6  110.59    7.30
  -2   2   6   95.09    6.80
   2  -2  -6  111.09    7.20
   2  -2  -6   97.89    6.50
   2  -2  -6  107.39    6.50
  -1   1   6  416.46   22.50
  -1   1   6  340.47   22.00
   1  -1  -6  362.26   21.70
   1  -1  -6  351.36   21.80
   1  -1  -6  405.96   22.50
   0   0   6  729.23   40.50
   0   0   6  669.63   40.70
   0   0  -6  711.83   40.10
   0   0  -6  686.63   40.80
   0   0  -6  687.83   40.20
   1  -1   6   25.90    2.60
   1  -1   6   16.00    3.10
  -1   1  -6   26.90    2.10
  -1   1  -6   23.00    3.50
  -1   1  -6   24.80    2.10
   2  -2   6  598.84   35.50
  -2   2  -6  610.04   34.90
  -2   2  -6  625.14   35.80
  -2   2  -6  592.64   35.00
   3  -3   6   79.89    6.20
  -3   3  -6   80.99    6.70
  -3   3  -6   92.99    5.60
  -3   3  -6   93.09    5.50
   4  -4   6    0.50    1.60
  -4   4  -6    2.50    2.00
  -4   4  -6    2.60    1.10
  -4   4  -6    1.40    0.90
   5  -5   6  160.48   10.70
  -5   5  -6  171.58   10.60
  -5   5  -6  173.38   10.10
  -5   5  -6  165.18   11.20
   6  -6   6    2.60    1.80
  -6   6  -6    2.90    2.30
  -6   6  -6    2.20    1.20
   7  -7   6  237.28   14.40
  -7   7  -6  218.08   13.70
  -7   7  -6  236.38   14.90
   8  -8   6  217.88   14.20
  -8   8  -6  233.48   14.90
  -8   8  -6  230.08   13.70
   9  -9   6  399.66   24.50
  -9   9  -6  430.16   24.00
  -9   9  -6  387.16   25.00
  10 -10   6  169.48   11.60
  10 -10   6  169.88   10.90
 -10  10  -6  196.48   11.10
 -10  10  -6  159.08   12.20
  11 -11   6   79.39    5.90
  11 -11   6   79.89    6.90
 -11  11  -6   79.29    6.00
 -11  11  -6   81.29    7.70
  12 -12   6   40.20    4.30
  12 -12   6   42.40    5.50
 -12  12  -6   44.00    4.50
 -12  12  -6   44.70    6.30
  13 -13   6   24.50    3.90
 -13  13  -6   20.30    4.30
 -13  13  -6   20.00    3.00
  14 -14   6    3.40    2.40
  14 -14   6    2.10    3.20
 -14  14  -6    1.50    3.00
 -14  14  -6    3.80    3.60
 -14  14  -6    2.60    2.30
  15 -15   6  113.89    9.10
  15 -15   6  126.39   10.40
  15 -15   6  133.09    9.40
 -15  15  -6  120.49   10.50
 -15  15  -6  128.69   10.00
 -15  15  -6  137.29    9.30
  16 -16   6    9.40    3.30
  16 -16   6    9.50    3.10
  16 -16   6   12.30    4.20
 -16  16  -6   17.30    4.00
 -16  16  -6   10.00    3.80
 -16  16  -6    5.20    4.10
 -16  16  -6   10.20    3.10
  17 -17   6  202.68   14.50
  17 -17   6  178.88   12.90
  17 -17   6  202.28   13.20
 -17  17  -6  182.48   13.90
 -17  17  -6  186.88   14.30
 -17  17  -6  207.58   13.00
 -17  17  -6  181.78   13.80
  18 -18   6   64.09    8.80
  18 -18   6   63.29    7.10
  18 -18   6   62.29    7.10
 -18  18  -6   64.39    8.50
 -18  18  -6   66.59    8.00
 -18  18  -6   64.99    6.60
  19 -19   6  113.99    9.20
  19 -19   6  105.89   10.80
  19 -19   6  102.09    9.00
 -19  19  -6  103.99    8.60
 -19  19  -6   97.49   10.10
  20 -20   6  134.89   12.50
  20 -20   6  146.79   10.40
  20 -20   6  141.79   10.50
 -20  20  -6  126.79   10.00
 -20  20  -6  115.09   11.20
  21 -21   6   11.60    5.40
  21 -21   6   14.90    4.00
  21 -21   6   20.20    4.30
 -21  21  -6   19.10    3.70
 -21  21  -6   16.70    4.70
  22 -22   6   68.89   10.00
  22 -22   6   71.29    8.20
  22 -22   6   72.59    7.80
 -22  22  -6   62.09    7.40
  23 -23   6    2.00    3.90
  23 -23   6   -0.90    3.50
  23 -23   6   -0.50    4.60
 -23  23  -6    0.30    4.70
  24 -24   6   33.60    5.10
  24 -24   6   22.60    4.40
 -24  24  -6   18.30    5.40
  25 -25   6    2.50    3.50
  25 -25   6    6.90    3.90
 -25  25  -6    1.60    4.60
  26 -26   6    6.10    3.80
  26 -26   6    8.60    3.50
 -26  26  -6    7.80    4.70
  27 -27   6   18.00    4.00
  27 -27   6   11.20    3.40
 -27  27  -6   10.90    4.50
  28 -28   6   18.20    3.80
  28 -28   6   15.70    3.20
 -28  28  -6   19.60    4.50
  29 -29   6    7.70    3.10
  29 -29   6    0.00    2.20
 -29  29  -6    3.20    3.60
  30 -30   6    2.00    2.60
 -30  30  -6    0.90    2.90
 -30  30   7   10.30    3.10
 -29  29   7    3.90    3.40
 -28  28   7   23.90    4.70
 -27  27   7    3.40    4.20
 -26  26   7    9.70    3.10
 -26  26   7    8.10    4.70
 -25  25   7    8.70    5.00
 -25  25   7    9.20    3.60
  25 -25  -7   11.50    3.60
 -24  24   7   12.30    4.10
 -24  24   7    6.80    5.20
  24 -24  -7   14.70    3.20
 -23  23   7    0.70    4.70
 -23  23   7    5.80    4.10
  23 -23  -7   -0.80    2.70
  23 -23  -7   -0.90    2.60
 -22  22   7   -0.10    4.00
 -22  22   7   -5.90    4.20
 -22  22   7   -2.00    4.80
  22 -22  -7   -5.30    2.60
  22 -22  -7   -1.50    2.90
  22 -22  -7    2.30    4.20
 -21  21   7    4.50    4.80
 -21  21   7   -3.20    4.40
 -21  21   7    0.80    4.00
  21 -21  -7    1.10    4.00
  21 -21  -7    1.50    3.20
  21 -21  -7    0.70    3.00
 -20  20   7   35.10    6.00
 -20  20   7   33.10    6.40
 -20  20   7   35.50    5.20
  20 -20  -7   26.40    4.50
  20 -20  -7   32.00    4.80
  20 -20  -7   31.80    5.50
 -19  19   7    4.40    4.90
 -19  19   7   -3.00    3.80
 -19  19   7    0.10    4.20
 -19  19   7   -1.90    3.80
  19 -19  -7    4.40    3.90
  19 -19  -7    1.60    3.00
  19 -19  -7   -0.50    3.00
 -18  18   7    2.10    3.70
 -18  18   7   -6.30    4.00
 -18  18   7   -2.80    4.20
 -18  18   7   -3.50    3.50
  18 -18  -7   -2.60    2.90
  18 -18  -7    6.70    3.10
  18 -18  -7   -6.00    3.80
  18 -18  -7   -0.50    3.70
 -17  17   7   71.89    9.10
 -17  17   7   80.59    7.90
 -17  17   7   73.89    8.30
 -17  17   7   78.39    8.40
  17 -17  -7   73.59    7.20
  17 -17  -7   96.59    9.40
  17 -17  -7   79.89    8.30
  17 -17  -7   61.19    7.30
 -16  16   7    8.10    3.90
 -16  16   7    3.00    3.50
 -16  16   7   13.10    3.80
 -16  16   7    8.00    4.30
  16 -16  -7    7.90    3.70
  16 -16  -7    9.80    3.20
  16 -16  -7   19.00    4.80
  16 -16  -7   13.10    3.30
 -15  15   7  295.57   18.90
 -15  15   7  306.67   17.90
 -15  15   7  279.27   18.60
 -15  15   7  267.17   18.50
  15 -15  -7  293.57   18.40
  15 -15  -7  271.97   19.10
  15 -15  -7  267.77   17.90
  15 -15  -7  251.77   17.60
 -14  14   7   43.60    6.80
 -14  14   7   38.80    5.80
  14 -14  -7   38.70    6.00
  14 -14  -7   50.39    5.50
  14 -14  -7   30.20    5.20
 -13  13   7   -0.30    3.00
 -13  13   7    7.10    3.00
  13 -13  -7   -2.40    3.00
  13 -13  -7    2.90    2.80
 -12  12   7   20.40    4.00
 -12  12   7   19.60    3.30
  12 -12  -7   21.30    3.40
  12 -12  -7   14.30    3.60
 -11  11   7   21.80    3.80
 -11  11   7   20.90    3.20
  11 -11  -7   23.40    3.80
  11 -11  -7   19.80    3.20
 -10  10   7  166.78   11.40
 -10  10   7  152.38   10.50
  10 -10  -7  156.18   11.20
  10 -10  -7  167.08   10.70
  -9   9   7    6.10    2.50
  -9   9   7    8.20    2.30
   9  -9  -7    6.10    2.40
   9  -9  -7    9.70    2.20
  -8   8   7  192.68   12.50
  -8   8   7  194.58   13.10
   8  -8  -7  203.58   12.10
   8  -8  -7  209.98   13.00
   8  -8  -7  201.98   12.50
  -7   7   7   52.79    5.10
  -7   7   7   47.50    4.40
   7  -7  -7   47.60    4.00
   7  -7  -7   60.49    4.40
   7  -7  -7   48.30    4.70
  -6   6   7   12.70    2.50
  -6   6   7   15.40    3.20
   6  -6  -7   15.50    2.60
   6  -6  -7   13.10    2.30
   6  -6  -7   11.30    2.00
  -5   5   7   18.30    2.60
  -5   5   7   23.80    4.30
   5  -5  -7   22.60    3.10
   5  -5  -7   17.40    2.50
  -4   4   7  266.37   16.90
  -4   4   7  262.77   17.30
   4  -4  -7  284.67   16.90
   4  -4  -7  289.47   16.40
  -3   3   7  118.19    7.50
  -3   3   7  119.09    8.10
   3  -3  -7  117.09    7.80
   3  -3  -7   95.89    6.90
   3  -3  -7  107.49    6.90
  -2   2   7    3.40    1.60
  -2   2   7    8.10    2.40
   2  -2  -7    5.00    2.00
   2  -2  -7    4.00    1.10
   2  -2  -7    1.20    1.00
  -1   1   7   69.19    4.90
  -1   1   7   54.19    5.50
   1  -1  -7   66.89    4.20
   1  -1  -7   66.69    4.20
   1  -1  -7   56.19    5.50
   0   0   7   63.09    5.20
   0   0   7   50.79    4.40
   0   0  -7   55.29    3.70
   0   0  -7   54.29    4.00
   0   0  -7   65.59    5.40
   1  -1   7    2.60    2.00
   1  -1   7    3.70    1.50
  -1   1  -7    3.80    0.90
  -1   1  -7    7.50    2.60
   2  -2   7    9.80    2.30
  -2   2  -7    9.10    2.70
  -2   2  -7    4.70    1.00
   3  -3   7    3.40    2.00
  -3   3  -7    1.80    2.30
   4  -4   7  614.34   35.00
  -4   4  -7  581.44   34.20
  -4   4  -7  566.64   34.30
  -4   4  -7  616.24   35.50
   5  -5   7  522.95   31.60
  -5   5  -7  541.75   30.90
  -5   5  -7  528.75   31.00
  -5   5  -7  544.45   32.20
   6  -6   7  206.98   12.30
  -6   6  -7  174.48   11.40
  -6   6  -7  206.98   13.10
  -6   6  -7  178.98   11.30
   7  -7   7   77.29    6.90
  -7   7  -7   81.69    7.70
  -7   7  -7   97.59    6.00
  -7   7  -7   97.39    6.20
   8  -8   7  209.28   13.60
   8  -8   7  203.88   12.90
  -8   8  -7  224.78   12.80
  -8   8  -7  203.38   14.40
   9  -9   7   25.60    4.40
   9  -9   7   32.60    3.40
  -9   9  -7   32.80    3.20
  -9   9  -7   21.80    4.00
  10 -10   7    4.00    1.90
  10 -10   7    5.30    2.70
 -10  10  -7    4.90    1.80
 -10  10  -7    1.90    3.40
  11 -11   7   82.49    6.60
  11 -11   7   91.79    7.70
 -11  11  -7   97.49    6.50
 -11  11  -7   83.49    8.50
  12 -12   7  526.25   31.00
  12 -12   7  536.35   31.90
 -12  12  -7  505.35   31.60
 -12  12  -7  541.45   30.90
 -12  12  -7  516.15   32.40
  13 -13   7   81.49    7.70
  13 -13   7   73.59    6.30
 -13  13  -7   75.09    6.00
 -13  13  -7   73.79    7.00
 -13  13  -7   78.99    8.50
  14 -14   7   20.30    3.20
  14 -14   7   21.00    4.30
  14 -14   7   19.50    3.50
 -14  14  -7   23.30    3.90
 -14  14  -7    7.80    4.50
  15 -15   7    3.20    2.60
  15 -15   7    2.00    3.00
  15 -15   7    1.00    3.60
 -15  15  -7    3.40    4.10
 -15  15  -7    2.50    2.30
 -15  15  -7    4.90    3.40
  16 -16   7   17.60    4.50
  16 -16   7   14.70    3.80
  16 -16   7   21.00    3.60
 -16  16  -7   16.20    4.90
 -16  16  -7   10.50    4.30
 -16  16  -7   12.70    3.00
  17 -17   7  212.28   14.80
  17 -17   7  237.68   15.10
  17 -17   7  220.28   16.30
 -17  17  -7  221.48   16.30
 -17  17  -7  223.48   15.70
 -17  17  -7  226.28   14.40
  18 -18   7   75.29    7.60
  18 -18   7   64.99    7.30
  18 -18   7   67.39    9.20
 -18  18  -7   73.09    6.60
 -18  18  -7   73.99    8.80
 -18  18  -7   77.69    9.40
  19 -19   7   14.00    4.00
  19 -19   7   13.90    4.10
  19 -19   7   16.20    5.40
 -19  19  -7   13.60    4.80
 -19  19  -7   10.70    4.80
 -19  19  -7   11.80    3.10
  20 -20   7   41.60    6.70
  20 -20   7   49.20    7.00
  20 -20   7   34.00    5.20
 -20  20  -7   43.30    6.50
 -20  20  -7   31.70    6.00
  21 -21   7   55.59    6.90
  21 -21   7   55.99    7.20
  21 -21   7   44.90    7.20
 -21  21  -7   58.29    8.80
 -21  21  -7   29.90    6.00
  22 -22   7   16.20    5.60
  22 -22   7   18.40    4.50
  22 -22   7   26.70    4.50
 -22  22  -7   21.30    5.60
  23 -23   7    4.80    3.80
  23 -23   7    2.20    3.90
 -23  23  -7    5.90    5.10
  24 -24   7    7.50    3.80
  24 -24   7    9.80    4.10
 -24  24  -7    4.00    4.90
  25 -25   7    3.20    3.70
  25 -25   7   -2.20    3.40
 -25  25  -7    0.60    4.60
  26 -26   7    2.70    3.30
  26 -26   7   -0.20    3.40
 -26  26  -7    1.20    4.30
  27 -27   7    2.40    3.30
  27 -27   7    3.80    2.90
 -27  27  -7    2.10    4.00
  28 -28   7   -0.10    2.40
  28 -28   7   -2.90    2.70
 -28  28  -7   -2.70    3.50
  29 -29   7   -1.10    2.40
  29 -29   7   -0.40    2.70
 -29  29  -7    1.30    3.10
  30 -30   7   -0.40    2.30
 -30  30  -7    0.20    2.60
 -29  29   8    4.70    3.30
 -28  28   8   15.60    4.00
 -27  27   8   20.60    4.70
 -26  26   8    2.70    4.30
 -26  26   8    2.00    2.70
 -25  25   8    4.70    4.70
 -25  25   8    2.90    3.30
 -24  24   8    1.20    4.80
 -24  24   8    6.00    3.90
  24 -24  -8    9.10    2.60
 -23  23   8    6.20    4.00
 -23  23   8    4.80    5.10
  23 -23  -8    3.20    2.70
 -22  22   8   27.80    6.20
 -22  22   8   31.40    5.20
  22 -22  -8   31.70    4.20
 -21  21   8    6.10    6.40
 -21  21   8   -1.30    5.00
 -21  21   8   -5.00    4.40
 -21  21   8   -1.90    4.10
  21 -21  -8   -0.10    2.80
  21 -21  -8    5.80    4.30
 -20  20   8   22.90    4.80
 -20  20   8   17.60    5.50
 -20  20   8   15.80    5.30
  20 -20  -8   20.80    3.90
  20 -20  -8   19.00    4.50
 -19  19   8   -6.50    3.70
 -19  19   8    6.60    4.30
 -19  19   8   -1.40    4.70
  19 -19  -8    3.20    3.40
  19 -19  -8    3.30    3.60
  19 -19  -8    5.70    3.10
 -18  18   8   28.30    5.70
 -18  18   8   30.30    5.80
 -18  18   8   34.20    5.20
  18 -18  -8   47.70    6.50
  18 -18  -8   24.80    4.70
  18 -18  -8   34.90    5.60
 -17  17   8   15.00    5.10
 -17  17   8   14.40    4.30
 -17  17   8   23.60    5.20
  17 -17  -8   16.30    3.50
  17 -17  -8   15.50    3.90
  17 -17  -8   11.70    3.90
 -16  16   8    8.50    4.50
 -16  16   8    8.40    3.90
 -16  16   8   13.00    4.20
  16 -16  -8    6.20    3.00
  16 -16  -8   13.10    3.70
 -15  15   8   15.40    4.40
 -15  15   8    8.30    4.30
 -15  15   8    7.90    3.70
  15 -15  -8   11.30    3.30
  15 -15  -8    4.50    3.20
 -14  14   8   55.29    7.50
 -14  14   8   59.69    6.80
 -14  14   8   58.99    7.40
  14 -14  -8   58.89    6.20
  14 -14  -8   54.19    6.20
 -13  13   8  102.29    9.00
 -13  13   8  104.19    9.30
 -13  13   8  101.69    8.30
  13 -13  -8   93.29    8.10
  13 -13  -8   95.49    8.00
 -12  12   8   79.99    7.80
 -12  12   8   81.89    8.30
 -12  12   8   82.99    7.40
  12 -12  -8   84.89    7.30
  12 -12  -8   92.99    7.10
 -11  11   8   52.19    5.60
 -11  11   8   53.09    6.40
  11 -11  -8   48.90    5.10
  11 -11  -8   46.50    5.50
  11 -11  -8   45.60    5.30
 -10  10   8   56.79    6.20
 -10  10   8   41.90    5.20
  10 -10  -8   55.79    5.00
  10 -10  -8   43.10    5.40
  -9   9   8   53.79    5.80
  -9   9   8   47.90    5.00
  -9   9   8   40.00    6.80
   9  -9  -8   37.90    4.90
   9  -9  -8   55.39    4.60
  -8   8   8   33.90    5.90
  -8   8   8   23.20    3.30
  -8   8   8   27.90    3.90
   8  -8  -8   32.50    3.10
   8  -8  -8   26.90    3.40
  -7   7   8    1.00    2.20
  -7   7   8    5.20    2.10
  -7   7   8    0.70    2.80
   7  -7  -8   -0.10    1.50
   7  -7  -8   -1.50    1.40
  -6   6   8  271.67   16.70
  -6   6   8  254.07   17.30
  -6   6   8  254.97   16.20
   6  -6  -8  257.37   16.20
   6  -6  -8  284.77   15.90
  -5   5   8  343.17   21.90
  -5   5   8  364.96   21.40
  -5   5   8  334.77   20.90
   5  -5  -8  339.57   21.10
   5  -5  -8  362.86   20.50
  -4   4   8  145.19    9.50
  -4   4   8  120.39   10.00
   4  -4  -8  149.49    8.50
   4  -4  -8  130.69    9.50
   4  -4  -8  144.49    8.60
  -3   3   8    5.40    2.00
  -3   3   8    9.70    2.90
   3  -3  -8    7.60    2.50
   3  -3  -8    6.80    1.20
  -2   2   8   52.19    5.80
  -2   2   8   60.49    5.00
   2  -2  -8   57.59    3.80
   2  -2  -8   60.39    4.00
   2  -2  -8   57.39    5.70
  -1   1   8   28.80    4.50
  -1   1   8   41.70    3.90
   1  -1  -8   35.40    4.70
   0   0   8   25.60    4.30
   0   0  -8   35.20    4.80
   1  -1   8   27.60    4.30
  -1   1  -8   29.80    4.90
   2  -2   8   23.80    4.00
  -2   2  -8   20.40    3.60
   3  -3   8    9.10    2.50
  -3   3  -8   10.70    3.30
   4  -4   8  103.59    7.90
  -4   4  -8  107.59    8.70
   5  -5   8   27.10    4.10
  -5   5  -8   27.40    4.40
   6  -6   8  389.76   23.70
   6  -6   8  397.26   23.10
  -6   6  -8  383.76   24.50
   7  -7   8  165.58   11.50
   7  -7   8  167.68   10.80
  -7   7  -8  178.08   10.20
  -7   7  -8  166.68   12.60
   8  -8   8    3.80    1.80
   8  -8   8    1.00    2.50
  -8   8  -8    3.20    3.60
  -8   8  -8    5.00    1.20
   9  -9   8   10.50    2.30
   9  -9   8   12.00    3.10
  -9   9  -8   12.30    1.70
  -9   9  -8   11.80    4.20
  10 -10   8   19.60    3.60
  10 -10   8   25.80    3.70
 -10  10  -8   19.10    2.60
 -10  10  -8   15.60    4.70
 -10  10  -8   23.90    4.30
  11 -11   8  190.88   11.80
  11 -11   8  188.28   12.80
 -11  11  -8  172.18   12.50
 -11  11  -8  179.98   11.10
 -11  11  -8  181.98   13.90
 -11  11  -8  176.78   12.60
  12 -12   8    0.00    3.00
  12 -12   8   -2.30    2.20
 -12  12  -8    2.80    1.60
 -12  12  -8   -1.70    4.00
 -12  12  -8    5.80    3.00
 -12  12  -8    1.30    2.70
  13 -13   8   -1.20    3.20
  13 -13   8    2.30    2.60
  13 -13   8   -0.60    2.50
 -13  13  -8    3.30    4.30
 -13  13  -8    2.50    3.20
 -13  13  -8    3.00    1.80
 -13  13  -8    3.40    3.10
  14 -14   8   21.50    3.70
  14 -14   8   22.20    4.70
 -14  14  -8   17.50    4.20
 -14  14  -8   19.60    3.30
 -14  14  -8   22.90    4.20
 -14  14  -8   28.10    5.70
  15 -15   8    3.70    2.80
  15 -15   8    4.50    3.80
  15 -15   8    3.50    3.10
 -15  15  -8    2.50    4.50
 -15  15  -8    6.10    3.80
 -15  15  -8    3.00    3.60
 -15  15  -8    6.20    1.90
  16 -16   8    6.40    4.30
  16 -16   8    6.90    3.30
  16 -16   8    8.10    3.70
 -16  16  -8    7.20    4.80
 -16  16  -8    4.80    4.10
 -16  16  -8    2.70    3.90
  17 -17   8   18.80    4.20
  17 -17   8   12.20    3.70
  17 -17   8   11.60    4.60
 -17  17  -8   12.10    4.40
 -17  17  -8    9.00    5.20
 -17  17  -8    5.60    4.60
  18 -18   8    1.10    4.30
  18 -18   8    2.90    3.50
  18 -18   8    5.70    3.90
 -18  18  -8   -1.60    4.60
 -18  18  -8    6.00    4.80
 -18  18  -8    6.80    4.50
  19 -19   8   31.90    6.10
  19 -19   8   28.20    4.90
  19 -19   8   40.80    6.40
 -19  19  -8   33.50    5.90
 -19  19  -8   30.60    5.80
 -19  19  -8   28.00    6.10
  20 -20   8   31.70    6.40
  20 -20   8   51.29    7.20
  20 -20   8   47.20    7.00
 -20  20  -8   51.79    7.00
 -20  20  -8   30.50    6.40
  21 -21   8   51.29    9.20
  21 -21   8   70.19    7.30
  21 -21   8   58.59    7.60
 -21  21  -8   54.69    7.30
 -21  21  -8   53.39    8.50
  22 -22   8   14.30    4.20
  22 -22   8   13.70    4.10
 -22  22  -8    8.00    5.00
  23 -23   8    7.30    3.80
  23 -23   8    8.10    4.00
 -23  23  -8    4.40    4.70
  24 -24   8    3.00    3.50
  24 -24   8   -3.50    3.40
 -24  24  -8    1.80    4.50
  25 -25   8    4.90    3.40
  25 -25   8   15.90    3.80
 -25  25  -8    3.80    4.30
  26 -26   8   15.00    3.50
  26 -26   8   17.50    3.90
 -26  26  -8   13.40    4.40
  27 -27   8    5.10    3.00
  27 -27   8    2.50    2.70
 -27  27  -8    5.70    3.70
  28 -28   8   -0.70    2.60
  28 -28   8   -4.10    2.10
 -28  28  -8    5.50    3.40
  29 -29   8    8.90    2.60
 -29  29  -8   13.00    3.20
 -28  28   9    1.30    3.20
 -27  27   9    3.50    3.60
 -26  26   9    3.00    2.70
 -26  26   9    0.20    3.70
 -25  25   9    4.60    4.50
 -25  25   9    4.90    3.20
 -24  24   9    1.90    4.50
 -24  24   9    3.60    3.50
 -23  23   9    8.90    5.10
 -23  23   9   14.60    4.30
  23 -23  -9    1.90    2.50
 -22  22   9    5.70    4.20
 -22  22   9   -0.10    5.00
  22 -22  -9    4.40    2.90
 -21  21   9   51.69    7.80
 -21  21   9   48.00    6.90
  21 -21  -9   40.90    5.60
 -20  20   9  133.49   15.70
 -20  20   9  178.28   12.70
 -20  20   9  176.88   14.60
 -20  20   9  178.58   13.90
  20 -20  -9  154.08   11.70
 -19  19   9    6.30    4.90
 -19  19   9    0.50    6.00
 -19  19   9   15.10    5.00
 -19  19   9   -1.80    4.00
  19 -19  -9   10.20    3.40
 -18  18   9   -6.60    4.30
 -18  18   9   -0.40    4.00
 -18  18   9    8.90    6.60
 -18  18   9    1.70    4.40
  18 -18  -9    2.50    3.20
 -17  17   9   -7.10    5.40
 -17  17   9    3.90    4.10
 -17  17   9    4.70    4.40
 -17  17   9   -1.70    4.50
  17 -17  -9   -2.20    2.90
  17 -17  -9    4.90    3.00
 -16  16   9   14.80    5.10
 -16  16   9   21.70    5.00
 -16  16   9   14.60    4.40
 -16  16   9    9.00    6.00
  16 -16  -9    8.80    2.90
  16 -16  -9   15.50    3.80
 -15  15   9    6.80    5.50
 -15  15   9    8.20    4.10
 -15  15   9    7.90    4.30
 -15  15   9   11.00    4.50
  15 -15  -9    5.30    3.10
  15 -15  -9   10.30    2.80
 -14  14   9   16.70    4.20
 -14  14   9   22.40    5.00
 -14  14   9   23.10    4.70
 -14  14   9   17.00    6.20
  14 -14  -9   23.10    3.90
  14 -14  -9   23.30    3.40
 -13  13   9    0.40    4.80
 -13  13   9    4.80    3.80
 -13  13   9    4.40    3.50
 -13  13   9    4.90    3.80
  13 -13  -9    3.60    2.90
  13 -13  -9    4.80    2.50
 -12  12   9   10.60    3.70
 -12  12   9   -1.80    3.20
 -12  12   9   -0.10    4.70
 -12  12   9    0.20    3.10
  12 -12  -9   -1.50    2.10
  12 -12  -9    1.30    2.60
 -11  11   9   45.70    6.80
 -11  11   9   61.19    8.70
 -11  11   9   39.30    5.70
 -11  11   9   54.49    6.20
  11 -11  -9   57.69    4.80
  11 -11  -9   47.90    5.70
 -10  10   9  103.99    9.00
 -10  10   9  101.69    8.10
 -10  10   9   86.79   10.10
 -10  10   9  109.29    9.00
  10 -10  -9  104.49    7.10
  10 -10  -9   98.19    7.90
  -9   9   9  309.27   18.50
  -9   9   9  277.47   20.00
  -9   9   9  290.47   19.10
   9  -9  -9  314.27   17.70
   9  -9  -9  278.87   18.50
  -8   8   9   35.00    4.90
  -8   8   9   47.50    7.10
  -8   8   9   40.30    5.40
   8  -8  -9   36.50    3.50
   8  -8  -9   31.00    4.80
   8  -8  -9   46.70    3.90
  -7   7   9    8.50    3.80
  -7   7   9    5.20    2.60
  -7   7   9    7.10    2.50
   7  -7  -9    6.30    1.50
   7  -7  -9    9.10    2.20
  -6   6   9    8.40    2.60
  -6   6   9    7.70    3.50
  -6   6   9    8.30    2.30
   6  -6  -9    3.00    2.20
   6  -6  -9    8.50    1.30
  -5   5   9    6.80    2.20
  -5   5   9    0.20    3.00
  -5   5   9    0.50    2.20
   5  -5  -9    0.10    2.10
  -4   4   9  294.37   19.60
  -4   4   9  304.37   18.50
  -4   4   9  317.37   19.00
   4  -4  -9  306.87   19.10
  -3   3   9   43.30    4.50
  -3   3   9   55.69    5.10
  -3   3   9   48.70    6.10
   3  -3  -9   54.69    5.70
  -2   2   9   -3.20    1.60
  -2   2   9    0.00    2.60
  -2   2   9    3.10    2.00
   2  -2  -9    0.30    2.60
  -1   1   9    4.50    2.10
  -1   1   9    3.40    2.70
  -1   1   9   -0.80    1.60
   1  -1  -9    4.30    2.90
   0   0   9  170.68   11.30
   0   0   9  192.08   12.40
   0   0  -9  178.28   12.60
   1  -1   9    2.30    2.60
   1  -1   9    0.40    1.70
  -1   1  -9    6.80    3.20
   2  -2   9    4.90    2.00
   2  -2   9    7.40    2.80
  -2   2  -9    8.60    3.40
   3  -3   9   14.30    2.30
   3  -3   9   15.80    3.10
  -3   3  -9   13.20    3.70
   4  -4   9   56.99    4.60
   4  -4   9   50.69    5.70
  -4   4  -9   49.10    6.80
   5  -5   9  445.76   26.30
   5  -5   9  451.05   25.60
  -5   5  -9  394.06   26.90
   6  -6   9   59.19    5.70
   6  -6   9   46.00    4.50
  -6   6  -9   54.89    7.10
  -6   6  -9   35.40    5.20
   7  -7   9   24.30    3.60
   7  -7   9   21.50    3.70
  -7   7  -9   28.60    4.00
  -7   7  -9   16.20    4.50
   8  -8   9    4.50    2.20
   8  -8   9    9.10    3.10
  -8   8  -9    6.20    3.50
  -8   8  -9   10.80    4.50
   9  -9   9   31.00    4.10
   9  -9   9   43.00    5.60
  -9   9  -9   31.20    5.30
  -9   9  -9   37.60    5.40
  -9   9  -9   35.80    5.30
  10 -10   9    1.00    3.00
  10 -10   9    3.00    2.40
 -10  10  -9    0.20    3.80
 -10  10  -9   -4.10    3.80
 -10  10  -9    7.20    3.20
  11 -11   9    9.00    2.80
  11 -11   9    9.10    3.50
 -11  11  -9    6.70    3.80
 -11  11  -9    8.70    3.50
 -11  11  -9   13.00    5.00
  12 -12   9   97.49    9.00
  12 -12   9  105.39    7.90
  12 -12   9   98.29    7.80
 -12  12  -9  101.59    8.90
 -12  12  -9   93.99   10.60
 -12  12  -9  100.09    8.70
  13 -13   9   26.50    3.90
  13 -13   9   29.00    4.90
  13 -13   9   24.90    4.00
 -13  13  -9   37.10    6.40
 -13  13  -9   34.40    5.20
 -13  13  -9   19.20    4.30
  14 -14   9   59.09    6.30
  14 -14   9   64.89    8.20
 -14  14  -9   59.39    7.60
 -14  14  -9   61.79    9.20
 -14  14  -9   54.19    7.50
  15 -15   9    4.00    4.10
  15 -15   9    8.20    3.60
  15 -15   9    6.60    3.00
 -15  15  -9    3.00    4.00
 -15  15  -9    7.00    4.40
 -15  15  -9   13.70    5.50
  16 -16   9  213.88   16.10
  16 -16   9  231.48   15.00
  16 -16   9  231.68   15.30
 -16  16  -9  213.88   17.20
 -16  16  -9  205.98   15.80
 -16  16  -9  232.68   16.00
  17 -17   9   87.49    8.20
  17 -17   9   81.19    9.80
  17 -17   9   97.19    8.70
 -17  17  -9   86.29    9.50
 -17  17  -9   90.29    9.80
 -17  17  -9   88.59   10.50
  18 -18   9   19.40    4.20
  18 -18   9   24.10    5.50
  18 -18   9   22.20    4.70
 -18  18  -9   12.40    4.90
 -18  18  -9   17.90    5.30
 -18  18  -9   12.70    5.40
  19 -19   9    1.00    3.80
  19 -19   9    4.30    3.60
  19 -19   9   -0.90    4.20
 -19  19  -9   -2.40    4.50
 -19  19  -9    3.70    4.60
 -19  19  -9    3.80    4.70
  20 -20   9   17.00    5.00
  20 -20   9    2.30    4.00
  20 -20   9    7.80    3.90
 -20  20  -9    5.40    4.80
 -20  20  -9   -3.70    7.30
 -20  20  -9   13.40    4.90
  21 -21   9    0.80    3.70
  21 -21   9    0.20    3.50
 -21  21  -9    1.90    4.70
  22 -22   9   34.60    4.90
  22 -22   9   23.80    4.50
 -22  22  -9   20.00    5.40
  23 -23   9   -2.30    3.30
  23 -23   9   -7.40    3.40
 -23  23  -9    5.10    4.70
  24 -24   9   67.29    7.10
  24 -24   9   60.19    7.10
 -24  24  -9   68.89    8.80
  25 -25   9   40.20    5.70
  25 -25   9   25.30    4.00
 -25  25  -9   22.30    4.90
  26 -26   9    7.80    3.00
  26 -26   9   15.50    3.50
 -26  26  -9    4.20    3.90
  27 -27   9   -1.90    2.50
  27 -27   9    3.00    2.40
 -27  27  -9    5.20    3.30
  28 -28   9    0.80    2.30
  28 -28   9    0.90    2.00
 -28  28  -9    0.10    2.90
 -27  27  10    1.70    3.40
 -26  26  10    1.00    3.50
 -25  25  10   22.20    3.60
 -25  25  10   29.00    5.00
 -24  24  10    5.90    3.40
 -24  24  10    6.70    4.60
 -23  23  10    3.20    4.50
 -23  23  10   -1.90    3.60
  23 -23 -10   -1.70    2.30
 -22  22  10   73.99    9.30
 -22  22  10   82.39    8.30
  22 -22 -10   68.69    6.40
 -21  21  10   12.30    4.50
 -21  21  10   22.10    5.50
  21 -21 -10   13.00    3.40
 -20  20  10    0.70    4.80
 -20  20  10    4.80    4.40
  20 -20 -10    2.90    3.00
 -19  19  10   39.00    5.70
 -19  19  10   38.20    6.40
  19 -19 -10   36.50    5.90
 -18  18  10    5.10    4.50
 -18  18  10    4.70    4.20
 -18  18  10   -3.50    5.20
 -18  18  10    2.50    5.00
  18 -18 -10    6.90    3.20
 -17  17  10    8.80    4.30
 -17  17  10    1.70    5.50
 -17  17  10    9.60    5.10
 -17  17  10   -0.60    4.80
  17 -17 -10    6.40    3.30
 -16  16  10   -1.20    4.60
 -16  16  10   -1.10    4.20
 -16  16  10   -4.70    5.10
 -16  16  10    4.10    4.60
  16 -16 -10    1.00    3.10
 -15  15  10   53.19    9.00
 -15  15  10   59.39    8.00
 -15  15  10   58.69    7.70
 -15  15  10   37.70    8.00
  15 -15 -10   60.49    6.80
 -14  14  10    1.50    3.90
 -14  14  10    7.70    4.50
 -14  14  10   10.10    4.30
 -14  14  10   11.00    5.70
  14 -14 -10   -2.80    3.00
 -13  13  10   44.00    7.30
 -13  13  10   54.29    8.10
 -13  13  10   39.60    5.20
 -13  13  10   30.20    5.60
  13 -13 -10   32.30    4.80
 -12  12  10   60.29    7.90
 -12  12  10   48.70    7.80
 -12  12  10   46.50    7.00
 -12  12  10   58.29    6.90
  12 -12 -10   49.90    6.30
 -11  11  10   50.09    9.10
 -11  11  10   45.10    6.30
 -11  11  10   44.20    7.10
 -11  11  10   49.30    6.90
  11 -11 -10   40.90    6.00
 -10  10  10    1.40    4.60
 -10  10  10    5.50    3.50
 -10  10  10    2.00    3.30
 -10  10  10    1.00    3.10
  10 -10 -10    0.40    3.00
  -9   9  10   -3.90    2.80
  -9   9  10    3.00    3.40
  -9   9  10    5.10    3.10
  -9   9  10    4.10    4.30
   9  -9 -10    2.90    3.00
  -8   8  10    1.20    3.90
  -8   8  10    3.10    2.90
  -8   8  10    5.00    3.30
  -8   8  10   -1.20    2.90
   8  -8 -10    0.10    2.80
  -7   7  10    7.60    3.90
  -7   7  10    4.30    2.70
  -7   7  10   -1.60    2.80
   7  -7 -10    5.60    2.80
  -6   6  10   52.89    5.60
  -6   6  10   56.19    7.50
  -6   6  10   72.99    6.60
   6  -6 -10   56.29    5.90
   6  -6 -10   52.29    5.70
  -5   5  10  425.36   24.60
  -5   5  10  397.46   23.90
  -5   5  10  363.06   25.00
   5  -5 -10  388.16   24.20
   5  -5 -10  401.66   24.30
  -4   4  10   30.50    4.10
  -4   4  10   24.70    3.80
  -4   4  10   21.00    4.40
   4  -4 -10   21.70    3.80
   4  -4 -10   19.40    3.50
  -3   3  10   59.09    5.70
  -3   3  10   53.69    5.20
  -3   3  10   59.89    7.00
   3  -3 -10   44.20    5.60
   3  -3 -10   60.99    6.40
  -2   2  10   53.59    6.90
  -2   2  10   64.29    5.60
  -2   2  10   68.19    6.00
   2  -2 -10   55.69    6.90
   2  -2 -10   79.59    6.10
  -1   1  10  129.39    9.60
  -1   1  10  113.69    8.20
   1  -1 -10  118.79    8.80
   1  -1 -10  111.59    9.60
   0   0  10  120.09    9.70
   0   0  10  122.29    8.50
   0   0 -10  110.49    9.00
   0   0 -10  140.39   10.40
   1  -1  10   45.00    6.10
   1  -1  10   56.99    5.00
  -1   1 -10   51.49    7.10
  -1   1 -10   59.39    5.60
   2  -2  10  120.19    8.20
   2  -2  10  121.39    9.20
  -2   2 -10  113.39    8.70
  -2   2 -10  114.39   10.10
   3  -3  10   49.10    6.20
   3  -3  10   52.49    4.90
  -3   3 -10   55.49    5.60
  -3   3 -10   45.90    7.10
   4  -4  10  174.38   11.10
   4  -4  10  172.28   12.00
  -4   4 -10  175.68   13.10
  -4   4 -10  157.58   11.70
   5  -5  10    4.70    3.00
   5  -5  10    5.10    2.20
  -5   5 -10    4.30    4.00
  -5   5 -10    1.20    2.90
   6  -6  10   32.20    4.20
   6  -6  10   31.60    5.40
  -6   6 -10   24.10    4.00
  -6   6 -10   23.30    4.90
   7  -7  10    3.40    2.90
   7  -7  10   -1.00    2.10
  -7   7 -10    7.00    3.20
  -7   7 -10    0.50    3.20
  -7   7 -10    8.40    4.60
   8  -8  10   33.90    4.60
   8  -8  10   32.00    4.50
  -8   8 -10   35.30    5.60
  -8   8 -10   35.60    5.50
  -8   8 -10   36.80    6.00
   9  -9  10    1.40    2.40
   9  -9  10    1.90    3.10
   9  -9  10   -0.40    2.50
  -9   9 -10   -2.80    3.10
  -9   9 -10    3.70    4.30
  -9   9 -10    3.10    4.10
  10 -10  10   46.10    5.40
  10 -10  10   42.80    5.40
  10 -10  10   46.80    6.50
 -10  10 -10   53.79    6.50
 -10  10 -10   37.30    6.20
 -10  10 -10   43.00    6.50
  11 -11  10   67.99    7.90
  11 -11  10   94.39    6.90
  11 -11  10   69.69    6.80
 -11  11 -10   61.09    9.90
 -11  11 -10   80.69    8.70
 -11  11 -10   71.79    7.80
  12 -12  10   -0.80    2.80
  12 -12  10    1.20    2.80
  12 -12  10    1.10    3.60
 -12  12 -10    2.10    3.60
 -12  12 -10    0.60    4.20
 -12  12 -10    3.30    4.80
  13 -13  10   53.39    6.10
  13 -13  10   47.40    7.50
  13 -13  10   39.90    5.70
 -13  13 -10   51.19    7.60
 -13  13 -10   56.69    7.90
 -13  13 -10   39.80    7.30
  14 -14  10    1.00    3.80
  14 -14  10   10.40    3.30
  14 -14  10    3.00    3.30
 -14  14 -10    5.00    4.00
 -14  14 -10    1.90    3.90
 -14  14 -10    7.70    5.40
  15 -15  10   46.80    7.00
  15 -15  10   37.40    6.10
  15 -15  10   49.10    6.10
 -15  15 -10   53.69    8.10
 -15  15 -10   59.89    8.00
 -15  15 -10   44.80    7.60
  16 -16  10   44.80    6.10
  16 -16  10   35.10    6.00
  16 -16  10   39.10    5.40
 -16  16 -10   37.80    6.00
 -16  16 -10   39.00    6.10
 -16  16 -10   23.60    6.80
  17 -17  10   27.50    4.80
  17 -17  10   26.00    4.30
  17 -17  10   17.50    5.20
 -17  17 -10   22.40    5.40
 -17  17 -10   26.30    5.30
 -17  17 -10   10.30    5.60
  18 -18  10   21.50    5.50
  18 -18  10   18.60    4.20
  18 -18  10   10.70    4.40
 -18  18 -10   21.60    5.60
 -18  18 -10   17.00    5.10
 -18  18 -10   11.70    5.50
  19 -19  10    6.00    4.00
  19 -19  10    1.00    3.50
 -19  19 -10    4.50    4.70
 -19  19 -10    4.80    4.80
  20 -20  10   16.40    4.10
  20 -20  10    9.80    4.20
 -20  20 -10   13.10    5.20
 -20  20 -10   18.70    5.20
  21 -21  10   -1.00    3.80
  21 -21  10    3.10    3.60
 -21  21 -10    5.40    4.60
  22 -22  10    4.00    3.70
  22 -22  10    4.10    3.40
 -22  22 -10    6.60    4.60
  23 -23  10    6.00    3.60
  23 -23  10    7.20    3.50
 -23  23 -10    2.40    4.20
  24 -24  10    7.60    3.40
  24 -24  10    1.80    3.20
 -24  24 -10    0.50    3.90
  25 -25  10   12.00    3.30
  25 -25  10    5.40    3.10
 -25  25 -10    5.10    3.80
  26 -26  10    4.60    2.70
  26 -26  10    1.10    2.50
 -26  26 -10    5.10    3.40
  27 -27  10    7.30    2.50
  27 -27  10    6.10    2.30
 -27  27 -10    9.20    3.10
 -26  26  11   19.50    3.80
 -25  25  11   -3.60    2.40
 -25  25  11   -0.80    3.40
 -24  24  11    4.30    4.00
 -24  24  11    5.50    3.00
 -23  23  11    2.10    4.20
 -23  23  11   -1.70    3.20
 -22  22  11   -0.90    3.90
 -22  22  11    0.10    3.70
  22 -22 -11   -1.00    2.00
 -21  21  11    7.50    4.80
 -21  21  11   -3.10    3.80
  21 -21 -11    0.80    2.60
 -20  20  11   26.50    4.80
 -20  20  11   22.60    5.60
  20 -20 -11   22.70    3.80
 -19  19  11   30.30    6.00
 -19  19  11   51.39    7.40
  19 -19 -11   32.30    4.30
 -18  18  11   14.40    5.20
 -18  18  11   16.10    4.60
  18 -18 -11   12.60    3.60
 -17  17  11   11.50    5.30
 -17  17  11   22.70    5.10
  17 -17 -11   19.70    4.00
 -16  16  11   10.20    4.90
 -16  16  11    5.90    4.40
 -16  16  11    8.10    4.90
 -16  16  11    9.30    5.80
  16 -16 -11    0.00    3.40
 -15  15  11   10.70    4.50
 -15  15  11   10.50    6.10
 -15  15  11    4.40    4.40
 -15  15  11   15.20    5.10
  15 -15 -11   13.90    3.90
 -14  14  11   -0.20    4.00
 -14  14  11  -10.50    3.80
 -14  14  11   -1.60    3.90
 -14  14  11   -4.10    5.20
  14 -14 -11   -0.90    3.10
 -13  13  11    4.50    4.10
 -13  13  11    2.10    4.20
 -13  13  11   -0.10    3.90
 -13  13  11    3.50    5.20
  13 -13 -11    1.40    3.30
 -12  12  11    0.40    4.60
 -12  12  11    7.20    4.00
 -12  12  11   12.90    4.50
 -12  12  11   -0.70    3.90
  12 -12 -11   12.10    3.60
 -11  11  11  105.39    9.00
 -11  11  11   88.19    9.60
 -11  11  11   95.89    9.70
 -11  11  11   88.79   11.20
  11 -11 -11   94.99    8.70
 -10  10  11    3.00    3.70
 -10  10  11   -1.90    3.40
 -10  10  11   -0.10    4.90
 -10  10  11   -1.50    3.60
  10 -10 -11    5.40    3.50
  -9   9  11   24.70    5.90
  -9   9  11   39.30    5.50
  -9   9  11   30.90    4.60
  -9   9  11   31.40    5.10
   9  -9 -11   40.20    6.00
  -8   8  11   82.89    8.70
  -8   8  11  106.49    8.60
  -8   8  11  103.99    9.00
  -8   8  11   96.19   10.10
   8  -8 -11   95.29    8.40
  -7   7  11  186.38   12.80
  -7   7  11  194.98   13.50
  -7   7  11  165.08   14.30
  -7   7  11  192.98   13.70
   7  -7 -11  189.78   13.10
  -6   6  11   13.00    3.40
  -6   6  11    6.70    4.30
  -6   6  11   10.90    3.50
  -6   6  11   14.10    4.10
   6  -6 -11   10.50    3.30
  -5   5  11    7.10    3.20
  -5   5  11   -3.90    2.60
  -5   5  11    2.20    3.90
  -5   5  11    2.80    2.80
   5  -5 -11    3.10    2.80
   5  -5 -11    3.30    2.90
  -4   4  11    0.60    3.50
  -4   4  11   -4.90    3.30
  -4   4  11    0.90    2.50
  -4   4  11    6.20    2.90
   4  -4 -11    6.40    3.10
   4  -4 -11    3.50    2.60
  -3   3  11    4.90    2.70
  -3   3  11    6.60    3.70
  -3   3  11    3.40    2.70
   3  -3 -11    6.40    2.90
   3  -3 -11    3.00    3.30
  -2   2  11    2.50    3.50
  -2   2  11    3.20    2.50
   2  -2 -11    2.90    3.20
   2  -2 -11    0.50    2.70
  -1   1  11    3.80    3.40
  -1   1  11   -0.20    2.40
   1  -1 -11    1.90    3.60
   1  -1 -11   -0.70    3.00
   0   0  11  754.22   43.10
   0   0  11  693.73   43.90
   0   0 -11  705.83   44.30
   0   0 -11  783.22   43.70
   1  -1  11   35.00    5.90
   1  -1  11   36.20    4.70
  -1   1 -11   39.40    5.80
  -1   1 -11   32.70    5.20
   2  -2  11   99.79    8.90
   2  -2  11  112.59    7.90
  -2   2 -11  100.19   10.10
  -2   2 -11  100.49    8.50
   3  -3  11    3.40    3.10
   3  -3  11    7.60    2.60
  -3   3 -11    5.10    3.20
  -3   3 -11    7.70    4.30
   4  -4  11   22.90    3.30
   4  -4  11   17.30    3.90
  -4   4 -11   19.50    3.80
  -4   4 -11   18.90    5.00
   5  -5  11    0.30    2.40
   5  -5  11    1.20    3.10
  -5   5 -11   -2.20    4.20
  -5   5 -11    4.50    3.00
  -5   5 -11   -2.60    3.10
   6  -6  11    3.90    2.50
   6  -6  11    4.50    3.30
  -6   6 -11    1.00    3.00
  -6   6 -11    6.00    4.70
  -6   6 -11    1.40    4.00
   7  -7  11   90.29    6.90
   7  -7  11   72.49    7.60
   7  -7  11   71.59    6.60
  -7   7 -11   77.29    8.60
  -7   7 -11   58.69    9.60
  -7   7 -11   71.49    7.40
   8  -8  11   42.90    5.30
   8  -8  11   40.90    6.10
   8  -8  11   30.30    4.00
  -8   8 -11   24.40    5.80
  -8   8 -11   32.90    4.60
  -8   8 -11   34.10    6.00
   9  -9  11   -0.80    3.30
   9  -9  11    9.00    3.10
   9  -9  11    7.30    2.80
  -9   9 -11    8.30    5.30
  -9   9 -11   -1.20    3.30
  -9   9 -11    6.90    5.20
  10 -10  11   28.80    4.80
  10 -10  11   29.40    4.10
  10 -10  11   20.60    4.60
 -10  10 -11   54.09    8.30
 -10  10 -11   16.90    4.40
 -10  10 -11   17.40    5.80
  11 -11  11   22.90    3.90
  11 -11  11   23.10    4.80
  11 -11  11   24.70    3.70
 -11  11 -11   26.20    4.90
 -11  11 -11   13.70    5.50
 -11  11 -11   10.60    5.00
  12 -12  11    7.10    3.80
  12 -12  11   16.10    3.40
  12 -12  11    9.10    3.50
 -12  12 -11    4.90    5.30
 -12  12 -11   -0.40    4.20
 -12  12 -11    4.10    3.80
  13 -13  11    1.00    3.90
  13 -13  11    2.60    3.00
  13 -13  11    2.40    3.40
 -13  13 -11   10.90    5.60
 -13  13 -11   -1.40    4.50
 -13  13 -11    0.50    4.20
  14 -14  11   61.29    8.30
  14 -14  11   75.29    7.00
 -14  14 -11   75.89    8.90
 -14  14 -11   54.59    8.60
 -14  14 -11   74.49    8.80
  15 -15  11   27.90    4.50
  15 -15  11   29.10    5.50
  15 -15  11   23.20    4.80
 -15  15 -11   19.90    6.00
 -15  15 -11   29.70    5.70
 -15  15 -11   35.40    6.00
  16 -16  11    8.10    4.20
  16 -16  11    4.10    3.40
  16 -16  11    5.30    4.10
 -16  16 -11   16.00    4.90
 -16  16 -11    8.00    5.50
 -16  16 -11    5.70    4.50
  17 -17  11    2.20    3.90
  17 -17  11   -3.20    3.00
 -17  17 -11    1.60    4.40
 -17  17 -11   -0.50    4.50
  18 -18  11    7.30    3.60
  18 -18  11    5.70    4.20
 -18  18 -11    9.70    5.00
 -18  18 -11    4.50    4.60
  19 -19  11    7.30    3.90
  19 -19  11    5.30    3.50
 -19  19 -11    4.40    4.60
 -19  19 -11    3.50    4.60
  20 -20  11   -3.00    3.60
  20 -20  11    1.90    3.20
 -20  20 -11   -1.50    4.30
 -20  20 -11   -2.60    4.20
  21 -21  11   -2.90    3.50
  21 -21  11   -5.80    2.90
 -21  21 -11    0.20    4.30
  22 -22  11   12.50    3.60
  22 -22  11   10.60    3.70
 -22  22 -11    6.70    4.30
  23 -23  11    1.00    3.10
  23 -23  11   -0.70    2.90
 -23  23 -11   -1.30    3.60
  24 -24  11    6.90    3.10
  24 -24  11    0.60    2.70
 -24  24 -11    8.60    3.80
  25 -25  11    8.90    2.80
  25 -25  11    8.30    2.80
 -25  25 -11    3.50    3.10
  26 -26  11    3.00    2.30
  26 -26  11    6.50    2.20
 -26  26 -11    1.40    2.70
 -24  24  12   25.80    4.10
 -24  24  12   22.40    3.30
 -23  23  12    7.70    3.10
 -23  23  12    3.00    3.60
 -22  22  12   -2.30    3.20
 -22  22  12   -0.40    4.10
 -21  21  12    7.40    3.90
 -21  21  12    4.40    4.20
  21 -21 -12    5.30    2.30
 -20  20  12    5.40    4.00
 -20  20  12    0.90    4.60
  20 -20 -12   10.80    2.90
 -19  19  12   -1.80    4.20
 -19  19  12   -0.20    4.00
  19 -19 -12   -5.40    2.40
 -18  18  12    4.40    4.30
 -18  18  12    4.90    4.80
  18 -18 -12    7.30    3.30
 -17  17  12   -3.20    4.30
 -17  17  12    0.90    4.50
  17 -17 -12   -0.20    3.10
 -16  16  12   54.09    7.70
 -16  16  12   32.40    6.20
  16 -16 -12   35.10    4.90
 -15  15  12    7.10    4.40
 -15  15  12    7.50    4.70
  15 -15 -12   11.60    3.80
 -14  14  12   42.60    5.80
 -14  14  12   37.60    6.30
 -14  14  12   34.20    7.20
  14 -14 -12   37.20    5.10
 -13  13  12   16.70    4.70
 -13  13  12   25.00    5.30
 -13  13  12    4.10    5.20
  13 -13 -12   11.70    3.90
 -12  12  12    5.10    4.20
 -12  12  12    9.30    4.50
 -12  12  12   21.10    5.30
 -12  12  12    3.70    4.80
  12 -12 -12    5.90    3.60
 -11  11  12   83.89    8.50
 -11  11  12   77.39    9.00
 -11  11  12   64.69    8.80
 -11  11  12   53.79    9.80
  11 -11 -12   81.89    8.20
 -10  10  12    6.70    4.00
 -10  10  12   -2.80    3.70
 -10  10  12    5.60    4.20
 -10  10  12   -2.80    4.60
  10 -10 -12    3.60    3.50
  -9   9  12   29.90    5.00
  -9   9  12   28.20    5.40
  -9   9  12   33.20    5.50
  -9   9  12   24.50    6.30
   9  -9 -12   23.80    4.60
  -8   8  12   32.60    5.40
  -8   8  12   23.00    5.80
  -8   8  12   42.50    6.70
  -8   8  12   23.50    4.60
   8  -8 -12   28.80    4.80
  -7   7  12    4.60    4.60
  -7   7  12   14.50    4.00
  -7   7  12    4.00    3.40
  -7   7  12    3.30    3.60
   7  -7 -12    3.80    3.20
  -6   6  12   38.10    4.90
  -6   6  12   34.80    6.10
  -6   6  12   27.40    5.70
  -6   6  12   37.00    5.30
   6  -6 -12   38.50    5.90
  -5   5  12   10.80    4.30
  -5   5  12    5.90    3.40
  -5   5  12    1.00    3.00
  -5   5  12    6.50    3.80
   5  -5 -12    7.40    3.70
   5  -5 -12   17.20    3.50
  -4   4  12    7.30    4.20
  -4   4  12    5.30    3.10
  -4   4  12   11.10    3.70
   4  -4 -12    6.40    3.60
   4  -4 -12   11.60    3.80
  -3   3  12    3.00    3.80
  -3   3  12   22.60    4.20
  -3   3  12   11.90    3.40
   3  -3 -12    7.40    3.60
   3  -3 -12    4.40    3.80
  -2   2  12    6.40    3.30
  -2   2  12    2.00    3.80
  -2   2  12    7.50    3.20
   2  -2 -12    5.60    3.40
   2  -2 -12   11.40    4.00
  -1   1  12   51.89    7.10
  -1   1  12   61.89    6.10
   1  -1 -12   52.09    6.70
   1  -1 -12   54.79    7.50
   0   0  12   32.20    5.10
   0   0  12   39.90    5.40
   0   0 -12   37.50    5.90
   0   0 -12   40.00    7.00
   1  -1  12   45.70    6.90
   1  -1  12   42.80    5.40
  -1   1 -12   47.00    6.30
  -1   1 -12   30.70    5.70
   2  -2  12   10.70    3.80
   2  -2  12   14.10    3.30
  -2   2 -12   12.20    4.60
  -2   2 -12   15.30    4.10
   3  -3  12   57.89    7.00
   3  -3  12   65.79    6.30
  -3   3 -12   54.09    8.70
  -3   3 -12   54.19    7.10
   4  -4  12    3.40    3.40
   4  -4  12    3.90    2.70
  -4   4 -12    8.00    4.90
  -4   4 -12    2.50    3.80
   5  -5  12   94.09    8.80
   5  -5  12  107.99    8.20
  -5   5 -12  105.49    9.70
  -5   5 -12   90.49   10.80
   6  -6  12    1.10    3.40
   6  -6  12   -1.20    2.80
   6  -6  12    2.10    3.00
  -6   6 -12   -2.10    4.20
  -6   6 -12    4.40    5.00
  -6   6 -12   -4.70    2.90
   7  -7  12    9.60    3.40
   7  -7  12   14.50    3.30
   7  -7  12   13.10    4.10
  -7   7 -12   11.30    5.50
  -7   7 -12    8.90    5.60
  -7   7 -12   13.70    3.30
   8  -8  12   -3.50    2.50
   8  -8  12    3.70    3.20
   8  -8  12    3.30    3.00
  -8   8 -12    2.90    5.10
  -8   8 -12   11.00    5.40
  -8   8 -12    6.40    3.60
   9  -9  12   29.90    4.40
   9  -9  12   29.60    5.00
   9  -9  12   28.50    4.00
  -9   9 -12   23.00    6.20
  -9   9 -12   28.00    4.80
  -9   9 -12   30.20    6.20
  10 -10  12    8.90    3.50
  10 -10  12   13.20    3.50
  10 -10  12    1.00    3.80
 -10  10 -12   13.30    4.00
 -10  10 -12   11.70    5.90
 -10  10 -12   12.50    5.60
  11 -11  12    7.70    3.90
  11 -11  12    0.40    2.70
  11 -11  12   -0.50    3.20
 -11  11 -12    7.60    5.20
 -11  11 -12    1.50    3.70
 -11  11 -12   -0.30    5.20
  12 -12  12   64.99    7.10
  12 -12  12   45.80    7.20
  12 -12  12   51.79    6.10
 -12  12 -12   46.50    6.80
 -12  12 -12   37.20    7.20
 -12  12 -12   56.99    7.40
  13 -13  12    2.20    3.60
  13 -13  12    3.40    3.60
  13 -13  12    1.80    3.00
 -13  13 -12   -9.50    3.70
 -13  13 -12   -8.30    4.70
 -13  13 -12    0.70    4.40
  14 -14  12   29.10    4.30
  14 -14  12   13.70    4.60
 -14  14 -12   24.10    6.50
 -14  14 -12   37.70    5.90
 -14  14 -12   24.40    5.20
  15 -15  12   59.99    6.70
  15 -15  12   60.19    7.70
 -15  15 -12   53.99    7.10
 -15  15 -12   56.69    8.90
  16 -16  12   -2.10    2.90
  16 -16  12    5.80    4.00
 -16  16 -12   -2.10    4.10
 -16  16 -12    6.50    4.60
  17 -17  12    5.60    4.20
  17 -17  12    0.90    3.30
 -17  17 -12    9.40    4.90
 -17  17 -12    8.10    4.60
  18 -18  12   15.20    4.40
  18 -18  12   16.00    3.70
 -18  18 -12   19.80    5.10
 -18  18 -12   11.80    4.80
  19 -19  12    4.30    3.20
  19 -19  12    5.30    4.00
 -19  19 -12    8.30    4.40
 -19  19 -12   -1.20    4.40
  20 -20  12    1.70    3.70
  20 -20  12   -1.00    2.80
 -20  20 -12   -0.50    3.80
  21 -21  12   -1.50    3.20
  21 -21  12    2.00    2.90
 -21  21 -12    4.90    3.80
  22 -22  12    8.70    3.30
  22 -22  12    8.40    3.00
 -22  22 -12    6.50    3.80
  23 -23  12    2.60    2.90
  23 -23  12    3.00    2.50
 -23  23 -12    1.00    3.20
  24 -24  12    0.30    2.20
  24 -24  12    6.60    2.60
 -24  24 -12   -0.60    2.80
 -23  23  13    3.40    3.00
 -23  23  13    6.40    2.50
 -22  22  13   -5.00    2.60
 -22  22  13   -1.00    3.20
 -21  21  13   20.50    4.50
 -21  21  13   19.90    3.90
 -20  20  13    4.60    4.00
 -20  20  13    0.50    3.40
  20 -20 -13    2.00    2.10
 -19  19  13    8.80    4.00
 -19  19  13   15.00    4.60
  19 -19 -13    9.70    2.80
 -18  18  13    5.00    4.00
 -18  18  13   -2.50    4.10
  18 -18 -13    1.00    2.90
 -17  17  13   16.00    4.60
 -17  17  13    5.30    4.60
  17 -17 -13   15.70    3.50
 -16  16  13    2.20    4.20
 -16  16  13    3.60    4.30
  16 -16 -13    2.80    3.10
 -15  15  13   38.60    5.70
 -15  15  13   34.80    6.30
  15 -15 -13   44.70    6.10
 -14  14  13    2.60    4.40
 -14  14  13    7.80    4.70
  14 -14 -13    7.90    3.50
 -13  13  13    8.40    4.30
 -13  13  13    7.20    4.60
  13 -13 -13    6.80    3.50
 -12  12  13   27.80    5.60
 -12  12  13   26.60    5.10
  12 -12 -13   33.70    5.10
 -11  11  13    1.80    4.10
 -11  11  13  -10.50    3.60
 -11  11  13    1.70    4.90
  11 -11 -13    0.90    3.50
 -10  10  13   75.79   10.50
 -10  10  13  120.29    9.60
 -10  10  13   81.79    9.50
  10 -10 -13   98.19    9.10
  -9   9  13   26.10    4.80
  -9   9  13   29.10    5.20
   9  -9 -13   17.50    4.40
  -8   8  13   25.60    5.80
  -8   8  13   46.50    6.00
  -8   8  13   43.50    5.60
   8  -8 -13   42.70    5.60
  -7   7  13   39.40    6.40
  -7   7  13   28.50    5.00
  -7   7  13   27.20    5.70
   7  -7 -13   32.90    5.10
  -6   6  13  155.88   14.10
  -6   6  13  179.78   13.40
  -6   6  13  193.68   13.20
   6  -6 -13  185.88   13.40
  -5   5  13    3.70    3.70
  -5   5  13    3.80    4.20
  -5   5  13    7.00    3.60
   5  -5 -13    4.00    3.90
  -4   4  13   39.70    6.30
  -4   4  13   45.40    6.40
  -4   4  13   34.20    5.20
   4  -4 -13   40.30    5.70
  -3   3  13    8.30    3.80
  -3   3  13    2.70    3.40
  -3   3  13    6.00    4.20
   3  -3 -13    6.40    3.90
   3  -3 -13    8.20    4.20
  -2   2  13    3.80    3.40
  -2   2  13    2.60    4.00
  -2   2  13   10.00    3.60
   2  -2 -13    3.80    3.60
   2  -2 -13   10.10    4.30
  -1   1  13   16.40    3.70
  -1   1  13   16.30    4.20
  -1   1  13    8.30    3.50
   1  -1 -13    9.90    3.90
   1  -1 -13   -4.30    4.40
   0   0  13   90.79    9.00
   0   0  13  103.79    8.40
   0   0  13   87.69    7.90
   0   0 -13  103.09    8.80
   0   0 -13   63.59    9.30
   1  -1  13    7.80    3.40
   1  -1  13    5.70    3.90
   1  -1  13    8.30    3.90
  -1   1 -13   -0.30    4.10
  -1   1 -13    4.60    3.80
   2  -2  13    2.40    3.30
   2  -2  13   -2.40    2.90
  -2   2 -13    7.10    4.20
  -2   2 -13   -4.60    3.50
   3  -3  13   31.60    4.30
   3  -3  13   26.10    6.50
   3  -3  13   26.20    4.90
  -3   3 -13   15.20    5.50
  -3   3 -13   27.60    5.30
   4  -4  13   21.30    4.40
   4  -4  13   16.20    4.20
   4  -4  13   38.80    5.70
  -4   4 -13   23.90    5.80
  -4   4 -13   27.00    5.40
   5  -5  13   13.00    3.70
   5  -5  13   14.00    4.10
   5  -5  13   18.00    3.80
  -5   5 -13   14.70    5.40
  -5   5 -13   18.40    5.20
   6  -6  13   47.60    5.50
   6  -6  13   49.10    6.70
   6  -6  13   43.20    5.20
  -6   6 -13   37.00    6.50
  -6   6 -13   38.10    7.20
   7  -7  13   28.80    4.70
   7  -7  13   35.90    6.20
   7  -7  13   41.20    5.30
  -7   7 -13   30.40    6.70
  -7   7 -13   34.20    6.80
   8  -8  13   86.09    7.40
   8  -8  13   71.39    8.00
   8  -8  13   88.49    7.80
  -8   8 -13   88.69   11.10
  -8   8 -13   69.39    7.60
  -8   8 -13   65.59   10.70
   9  -9  13   58.29    7.50
   9  -9  13   79.99    6.80
   9  -9  13   72.89    7.70
  -9   9 -13   68.99    7.60
  -9   9 -13   64.79   10.40
  -9   9 -13   78.29   10.70
  10 -10  13   25.30    4.40
  10 -10  13   29.00    4.80
  10 -10  13   30.00    4.80
 -10  10 -13   26.30    6.20
 -10  10 -13   21.90    4.40
 -10  10 -13   17.60    6.40
  11 -11  13    7.20    3.80
  11 -11  13    6.90    3.70
  11 -11  13   12.60    3.30
 -11  11 -13    9.90    5.50
 -11  11 -13   12.90    4.00
 -11  11 -13   12.30    5.90
  12 -12  13   11.00    3.90
  12 -12  13   14.60    3.50
 -12  12 -13   10.80    5.10
 -12  12 -13    9.30    6.70
 -12  12 -13    8.70    4.10
  13 -13  13    4.00    4.00
  13 -13  13   10.40    3.40
 -13  13 -13    9.90    4.70
 -13  13 -13   15.40    4.60
  14 -14  13    5.50    3.20
  14 -14  13    3.40    3.90
 -14  14 -13    3.80    4.00
 -14  14 -13    4.50    4.70
  15 -15  13    3.60    3.10
  15 -15  13    1.10    3.90
 -15  15 -13    2.40    4.50
 -15  15 -13    7.90    4.20
  16 -16  13    9.50    4.20
  16 -16  13    8.50    3.50
 -16  16 -13   14.00    4.50
 -16  16 -13   11.20    4.70
  17 -17  13   16.00    3.60
  17 -17  13   21.20    4.30
 -17  17 -13    6.30    4.40
 -17  17 -13    4.40    3.90
  18 -18  13    2.80    2.90
  18 -18  13    5.80    3.80
 -18  18 -13    2.80    3.80
 -18  18 -13    6.00    4.40
  19 -19  13   24.00    3.60
  19 -19  13   24.10    4.20
 -19  19 -13   27.20    4.90
 -19  19 -13   21.30    4.50
  20 -20  13   96.59    7.60
  20 -20  13   93.59    8.10
 -20  20 -13   92.49    8.60
  21 -21  13    8.60    2.70
  21 -21  13   11.20    3.20
 -21  21 -13   11.70    3.50
  22 -22  13    0.90    2.70
  22 -22  13   -0.80    2.10
 -22  22 -13    1.00    2.50
  23 -23  13    1.10    1.90
  23 -23  13    0.10    2.40
 -23  23 -13    2.30    2.40
 -21  21  14   13.70    3.50
 -21  21  14    7.00    2.80
 -20  20  14    3.40    3.30
 -20  20  14   -3.90    2.90
 -19  19  14    2.00    3.40
 -19  19  14   11.60    3.80
 -18  18  14   -2.50    3.30
 -18  18  14   -1.90    3.50
  18 -18 -14   -3.50    2.00
 -17  17  14   22.60    4.50
 -17  17  14   25.60    4.90
  17 -17 -14   23.50    3.60
 -16  16  14   14.30    4.20
 -16  16  14    6.90    4.20
  16 -16 -14   12.00    3.20
 -15  15  14   28.10    4.90
 -15  15  14   24.80    5.10
  15 -15 -14   26.10    4.00
 -14  14  14    6.60    4.40
 -14  14  14   10.50    4.60
  14 -14 -14    7.30    3.30
 -13  13  14    6.40    4.30
 -13  13  14   13.20    4.40
  13 -13 -14    3.60    3.30
 -12  12  14   26.30    5.00
 -12  12  14   21.80    5.00
  12 -12 -14   12.00    4.10
 -11  11  14   11.70    4.40
 -11  11  14   -1.10    4.20
  11 -11 -14    0.40    3.40
 -10  10  14   -0.80    3.80
 -10  10  14   -2.40    4.00
  10 -10 -14    4.10    3.70
  -9   9  14    3.20    4.20
  -9   9  14   12.00    4.30
   9  -9 -14    1.10    3.60
  -8   8  14    3.50    3.70
  -8   8  14   -0.70    3.90
   8  -8 -14    4.70    3.70
  -7   7  14    8.00    5.10
  -7   7  14   12.10    4.50
  -7   7  14   24.00    4.60
   7  -7 -14   11.40    4.00
  -6   6  14   54.89    7.40
  -6   6  14   37.80    5.60
  -6   6  14   41.20    7.00
   6  -6 -14   49.70    7.50
  -5   5  14   29.40    4.80
  -5   5  14   26.80    4.60
  -5   5  14   10.60    4.60
   5  -5 -14   22.00    4.60
  -4   4  14   49.90    7.00
  -4   4  14   47.00    6.80
   4  -4 -14   39.10    5.80
  -3   3  14    0.90    3.60
  -3   3  14    1.20    3.10
  -3   3  14    2.00    3.70
   3  -3 -14    0.80    4.10
  -2   2  14    6.50    3.80
  -2   2  14   -1.60    3.30
  -2   2  14    9.40    3.60
   2  -2 -14   -2.50    3.90
  -1   1  14    4.00    3.70
  -1   1  14    6.20    3.50
  -1   1  14    4.50    3.60
   1  -1 -14    5.70    3.90
   1  -1 -14   13.20    5.00
   0   0  14   12.30    3.90
   0   0  14   11.60    3.70
   0   0  14    9.30    3.50
   0   0 -14    4.80    4.30
   0   0 -14   12.10    4.40
   1  -1  14   10.10    3.50
   1  -1  14    8.40    3.70
   1  -1  14    8.00    3.50
  -1   1 -14   13.10    4.60
  -1   1 -14   10.90    5.10
   2  -2  14   10.40    3.60
   2  -2  14    3.90    3.50
   2  -2  14    7.60    3.60
  -2   2 -14   10.90    5.10
  -2   2 -14   12.70    4.70
   3  -3  14    1.70    3.30
   3  -3  14   -2.50    3.20
   3  -3  14    0.70    3.00
  -3   3 -14   -0.90    4.50
  -3   3 -14    1.10    4.80
   4  -4  14   -2.50    3.30
   4  -4  14    1.80    3.40
   4  -4  14    1.10    2.70
  -4   4 -14    1.90    5.20
  -4   4 -14   -2.90    4.70
   5  -5  14   43.40    6.60
   5  -5  14   67.49    6.50
   5  -5  14   77.79    7.30
  -5   5 -14   51.99    8.20
  -5   5 -14   62.99    8.10
   6  -6  14   -3.60    2.60
   6  -6  14   -1.90    3.30
   6  -6  14   -1.00    3.40
  -6   6 -14    2.00    5.70
   7  -7  14    5.90    6.40
   7  -7  14   14.30    4.00
   7  -7  14    6.70    3.00
  -7   7 -14   17.70    6.20
  -7   7 -14    8.30    5.30
   8  -8  14    3.80    3.60
   8  -8  14    4.30    2.80
  -8   8 -14    7.20    5.40
   9  -9  14   14.90    3.30
   9  -9  14   17.50    4.10
  -9   9 -14    9.70    5.70
  10 -10  14   16.40    4.30
  10 -10  14    9.40    3.10
 -10  10 -14    4.30    2.10
 -10  10 -14   19.90    5.70
  11 -11  14   -0.40    3.60
  11 -11  14    4.70    2.80
 -11  11 -14    9.60    2.90
 -11  11 -14    5.10    5.10
  12 -12  14   10.80    3.30
  12 -12  14   15.40    4.10
 -12  12 -14    5.90    4.50
 -12  12 -14    9.80    3.70
  13 -13  14    6.50    3.10
 -13  13 -14    1.60    4.40
 -13  13 -14   -0.80    3.50
  14 -14  14    7.60    3.20
  14 -14  14    6.70    3.80
 -14  14 -14    2.00    4.30
 -14  14 -14    6.90    3.80
  15 -15  14    1.10    3.70
  15 -15  14    4.50    2.80
 -15  15 -14    4.00    4.00
 -15  15 -14   -0.40    3.40
  16 -16  14   13.00    3.10
  16 -16  14    5.60    3.80
 -16  16 -14    1.90    3.40
 -16  16 -14   10.60    4.40
  17 -17  14   -3.30    2.50
  17 -17  14    0.60    3.40
 -17  17 -14    1.40    3.00
 -17  17 -14    0.10    3.90
  18 -18  14   20.40    3.90
  18 -18  14   18.60    3.20
 -18  18 -14   17.00    4.30
 -18  18 -14   14.30    3.50
  19 -19  14    6.40    2.60
  19 -19  14    0.20    3.10
 -19  19 -14   -1.60    2.70
  20 -20  14    5.40    2.90
  20 -20  14    5.60    2.20
 -20  20 -14    2.60    2.50
  21 -21  14   -3.00    2.30
  21 -21  14   -0.10    1.90
 -21  21 -14    0.50    2.20
 -19  19  15    3.60    2.60
 -19  19  15    1.40    2.70
 -18  18  15    4.80    3.00
 -18  18  15    2.80    3.00
 -17  17  15   17.90    3.90
 -17  17  15   17.90    4.00
  17 -17 -15   20.20    2.60
 -16  16  15   13.10    4.00
 -16  16  15    6.80    3.40
  16 -16 -15   12.20    2.70
 -15  15  15    3.60    3.20
 -15  15  15   -7.90    3.50
  15 -15 -15    1.60    2.50
 -14  14  15   20.30    4.50
 -14  14  15   20.70    4.30
  14 -14 -15   23.20    3.70
 -13  13  15   -0.70    3.80
 -13  13  15   -4.60    3.40
  13 -13 -15   -4.60    2.80
 -12  12  15    6.10    4.10
 -12  12  15   -3.10    3.60
  12 -12 -15    1.30    3.20
 -11  11  15   32.40    5.30
 -11  11  15   33.20    5.30
  11 -11 -15   39.10    6.10
 -10  10  15    6.00    3.80
 -10  10  15   11.50    4.50
  10 -10 -15    5.10    3.50
  -9   9  15    3.20    4.00
   9  -9 -15   -0.60    3.40
  -8   8  15    2.40    4.30
  -8   8  15   12.30    3.90
   8  -8 -15    2.90    3.70
  -7   7  15    5.30    4.30
  -7   7  15    8.50    3.90
   7  -7 -15    5.70    4.00
  -6   6  15    5.20    4.30
  -6   6  15    7.20    3.30
   6  -6 -15    5.00    3.80
  -5   5  15   39.50    5.50
  -5   5  15   41.10    5.90
   5  -5 -15   35.40    5.20
  -4   4  15   17.50    3.70
  -4   4  15   18.80    4.60
   4  -4 -15   22.60    4.60
  -3   3  15    7.20    4.00
  -3   3  15    3.20    3.10
   3  -3 -15    0.10    3.90
  -2   2  15    8.90    4.00
  -2   2  15   13.80    3.50
   2  -2 -15    2.70    4.10
  -1   1  15   -2.30    2.90
  -1   1  15   -3.60    3.60
   1  -1 -15    5.20    4.40
   0   0  15   -4.30    2.80
   0   0  15   -2.40    3.50
   0   0 -15   -3.00    4.30
   1  -1  15    0.00    3.60
  -1   1 -15   -3.70    4.60
   2  -2  15   -5.70    3.30
  -2   2 -15    2.00    4.90
   3  -3  15    3.80    3.50
  -3   3 -15   -2.10    5.10
   4  -4  15    8.70    3.60
  -4   4 -15   10.20    5.80
   5  -5  15    5.40    3.60
  -5   5 -15   -5.00    6.00
   6  -6  15   -2.20    3.50
  -6   6 -15    3.00    5.70
   7  -7  15    2.90    3.00
   7  -7  15    4.70    3.50
  -7   7 -15   -3.00    5.70
   8  -8  15   12.00    4.00
   8  -8  15   11.40    3.20
  -8   8 -15    8.10    5.50
   9  -9  15    6.90    2.80
   9  -9  15   17.30    4.10
  -9   9 -15   16.20    5.60
  10 -10  15   15.30    4.10
  10 -10  15   14.80    3.30
 -10  10 -15    8.20    5.20
  11 -11  15    5.90    3.60
  11 -11  15    2.90    2.60
 -11  11 -15    5.70    4.20
  12 -12  15    0.00    2.60
 -12  12 -15    5.10    4.30
  13 -13  15    3.40    2.30
  13 -13  15    2.40    3.40
 -13  13 -15    1.00    4.10
  14 -14  15   14.00    3.80
  14 -14  15   11.00    2.70
 -14  14 -15   12.00    4.30
  15 -15  15    3.80    3.50
  15 -15  15    1.60    2.40
 -15  15 -15    4.00    3.80
  16 -16  15   -2.90    3.10
  16 -16  15    6.50    2.30
 -16  16 -15    5.40    3.80
  17 -17  15   13.40    3.40
  17 -17  15   10.80    2.30
 -17  17 -15    7.00    3.60
  18 -18  15   -0.50    1.90
  18 -18  15   -2.40    2.70
  19 -19  15   12.80    2.90
 -16  16  16   -1.50    2.30
 -16  16  16    8.50    3.10
 -15  15  16    2.90    3.20
 -15  15  16    3.30    2.60
  15 -15 -16    7.00    2.20
 -14  14  16    2.60    3.40
 -14  14  16    7.90    2.90
  14 -14 -16    1.10    2.50
 -13  13  16    4.30    3.00
 -13  13  16    2.00    3.50
  13 -13 -16    1.10    2.50
 -12  12  16    8.90    3.90
  12 -12 -16    8.70    3.00
 -11  11  16   -8.30    3.40
 -11  11  16    1.40    3.30
  11 -11 -16    0.20    2.80
 -10  10  16    8.60    3.50
 -10  10  16   17.20    4.50
  10 -10 -16   22.10    3.90
  -9   9  16    0.60    3.10
  -9   9  16    1.00    3.90
   9  -9 -16    6.00    3.40
  -8   8  16   21.50    4.70
  -8   8  16   22.20    3.90
   8  -8 -16   16.20    4.00
  -7   7  16   22.20    4.60
  -7   7  16   25.90    3.90
   7  -7 -16   25.70    4.50
  -6   6  16   19.60    3.80
  -6   6  16   28.70    4.80
   6  -6 -16   28.60    4.80
  -5   5  16   45.90    5.90
  -5   5  16   43.50    5.60
   5  -5 -16   57.49    7.70
  -4   4  16    6.00    4.00
  -4   4  16    2.60    3.10
   4  -4 -16    4.40    4.20
  -3   3  16   -4.40    3.40
  -3   3  16   -7.50    3.30
   3  -3 -16    2.70    4.40
  -2   2  16   52.79    6.90
   2  -2 -16   34.00    5.80
  -1   1  16    8.70    3.80
   1  -1 -16    6.60    4.90
   0   0  16    4.60    3.60
   0   0 -16    8.00    5.10
   1  -1  16    4.20    3.50
  -1   1 -16    1.40    5.50
   2  -2  16   15.50    3.90
  -2   2 -16   15.10    5.90
   3  -3  16    8.50    3.70
  -3   3 -16   10.40    6.10
   4  -4  16    4.50    3.60
  -4   4 -16   12.10    5.80
   5  -5  16    5.00    3.70
  -5   5 -16   12.10    5.60
   6  -6  16   -3.50    3.20
  -6   6 -16   -0.60    5.30
   7  -7  16   -0.30    3.30
  -7   7 -16    1.30    4.80
   8  -8  16    1.80    3.50
  -8   8 -16   -2.10    4.50
   9  -9  16    2.40    3.40
  -9   9 -16    4.90    4.40
  10 -10  16    6.50    3.50
 -10  10 -16    2.20    3.80
 -11  11 -16    2.30    3.90
  12 -12  16   12.50    3.60
 -12  12 -16   11.40    4.10
  13 -13  16   22.20    3.80
 -13  13 -16   17.60    4.20
  14 -14  16    7.60    3.20
 -14  14 -16    3.10    3.30
  15 -15  16    2.30    2.80
 -15  15 -16   -0.40    3.10
  16 -16  16    7.30    2.80
 -16  16 -16    6.70    3.10
 -13  13  17   14.60    3.30
  13 -13 -17   20.30    2.60
 -12  12  17   13.20    3.40
  12 -12 -17   17.40    2.90
 -11  11  17    4.90    3.20
  11 -11 -17    6.80    2.90
 -10  10  17   -0.50    3.10
  10 -10 -17    0.50    2.90
  -9   9  17   30.50    4.40
   9  -9 -17   33.70    4.40
  -8   8  17    1.20    3.30
   8  -8 -17   -2.60    3.30
  -7   7  17   -5.60    3.10
   7  -7 -17    4.50    3.60
  -6   6  17    2.90    3.40
   6  -6 -17    6.50    3.90
  -5   5  17   27.90    4.30
   5  -5 -17   24.00    5.00
  -4   4  17   -0.10    3.20
   4  -4 -17    3.30    4.40
  -3   3  17    0.70    3.20
   3  -3 -17   -0.10    4.60
  -2   2  17   16.10    3.80
   2  -2 -17   24.40    5.60
  -1   1  17    3.00    3.20
   1  -1 -17    2.80    4.90
   0   0  17   31.90    4.40
   0   0 -17   35.80    6.20
   1  -1  17    1.90    3.10
  -1   1 -17    0.20    5.30
   2  -2  17    8.60    3.40
  -2   2 -17    5.30    5.10
   3  -3  17   -1.30    3.10
  -3   3 -17    4.20    5.00
   4  -4  17   -0.10    3.10
  -4   4 -17   -0.80    4.70
   5  -5  17   -2.10    3.00
  -5   5 -17   -2.90    4.30
   6  -6  17   12.60    3.60
  -6   6 -17    8.00    4.60
   7  -7  17   -2.20    3.20
  -7   7 -17   -3.50    3.80
   8  -8  17    1.00    3.20
  -8   8 -17   -0.30    3.50
  -9   9 -17    0.90    3.40
  10 -10  17   17.20    3.40
 -10  10 -17    7.00    3.50
  11 -11  17    3.10    2.80
 -11  11 -17    5.90    3.20
  12 -12  17    0.30    2.60
 -12  12 -17    0.90    3.00
  13 -13  17   -1.30    2.50
 -13  13 -17    2.50    2.90
  -8   8  18   29.20    3.80
   8  -8 -18   31.30    4.80
  -7   7  18    7.40    2.80
   7  -7 -18    3.90    3.10
  -6   6  18    6.10    2.90
   6  -6 -18    6.90    3.60
  -5   5  18    4.30    2.80
   5  -5 -18    1.10    3.60
  -4   4  18    6.90    2.90
   4  -4 -18    7.30    3.80
  -3   3  18    9.40    3.00
   3  -3 -18    2.80    3.90
  -2   2  18    5.00    2.80
   2  -2 -18    4.20    4.00
  -1   1  18    0.10    2.70
   1  -1 -18    4.50    4.00
   0   0  18    7.20    3.10
   0   0 -18   12.40    4.20
   1  -1  18    3.70    2.80
  -1   1 -18    7.60    4.00
   2  -2  18    5.30    3.00
  -2   2 -18    7.10    3.90
   3  -3  18   -3.40    2.60
  -3   3 -18    3.70    3.60
   4  -4  18    8.20    3.00
  -4   4 -18    6.20    3.70
   5  -5  18    0.50    2.80
  -5   5 -18    2.50    3.30
   6  -6  18    1.50    2.70
  -6   6 -18    0.30    3.00
  -7   7 -18    0.00    2.80
   8  -8  18   -2.70    2.50
  -8   8 -18    2.20    2.80
  -8   9 -18    2.40    2.70
   8  -9  18    1.70    2.40
  -7   8 -18    0.70    2.80
  -6   7 -18   -1.00    2.80
   6  -7  18    4.60    2.90
  -5   6 -18    0.00    2.90
   5  -6  18    1.10    2.70
  -4   5 -18    5.40    3.20
   4  -5  18    3.90    2.90
  -3   4 -18    1.90    3.40
   3  -4  18   -0.20    2.70
  -2   3 -18    2.60    3.50
   2  -3  18    8.90    3.10
  -1   2 -18    1.50    3.50
   1  -2  18    4.00    2.90
   0   1 -18   -0.70    3.50
   0  -1  18    0.10    2.70
   1   0 -18    1.80    3.70
  -1   0  18    6.70    3.10
   2  -1 -18    3.40    3.70
  -2   1  18    0.10    2.80
   3  -2 -18    3.90    3.80
  -3   2  18    8.80    2.90
   4  -3 -18   19.30    4.20
  -4   3  18   21.20    3.50
   5  -4 -18    1.10    3.40
  -5   4  18    4.90    2.80
   6  -5 -18   -0.10    3.20
  -6   5  18    0.30    2.80
   7  -6 -18    3.70    3.10
  -7   6  18    1.10    2.80
   8  -7 -18   -1.90    2.70
  -8   7  18    4.80    2.80
   9  -8 -18    2.50    2.40
  -9   8  18   -2.30    2.50
 -13  14 -17   13.90    3.10
  13 -14  17   14.90    2.90
 -12  13 -17   26.10    4.00
  12 -13  17   38.10    4.80
 -11  12 -17    5.10    3.20
  11 -12  17    9.10    2.90
 -10  11 -17   11.30    3.50
  10 -11  17    9.50    3.20
  -9  10 -17    2.60    3.40
  -8   9 -17   17.10    4.10
   8  -9  17   28.70    3.90
  -7   8 -17   34.70    4.90
   7  -8  17   38.30    5.80
  -6   7 -17    3.00    3.80
   6  -7  17   -0.90    3.20
  -5   6 -17    0.80    4.10
   5  -6  17   -0.40    3.10
  -4   5 -17    3.10    4.20
   4  -5  17   -1.00    3.20
  -3   4 -17    0.80    4.40
   3  -4  17    2.40    3.20
  -2   3 -17   46.50    6.30
   2  -3  17   42.90    6.50
  -1   2 -17   25.00    5.40
   1  -2  17   17.10    3.90
   0   1 -17    1.50    4.90
   0  -1  17    5.60    3.30
   1   0 -17    0.00    4.80
  -1   0  17    0.80    3.20
   2  -1 -17    7.90    5.10
  -2   1  17   13.20    3.70
   3  -2 -17    2.20    4.60
  -3   2  17    5.10    3.30
   4  -3 -17   -5.80    4.40
  -4   3  17    4.40    3.40
   5  -4 -17   14.50    4.50
  -5   4  17    0.90    3.40
  -5   4  17   10.20    3.70
   6  -5 -17    0.60    3.90
  -6   5  17   -2.60    2.30
  -6   5  17   -1.70    3.40
   7  -6 -17    0.70    3.60
  -7   6  17    3.40    2.60
  -7   6  17   -3.90    3.20
   8  -7 -17    1.50    3.40
  -8   7  17   -1.00    3.30
  -8   7  17    6.50    2.70
   9  -8 -17   25.30    4.10
  -9   8  17   22.90    3.50
  -9   8  17   26.00    4.20
  10  -9 -17    3.80    3.00
 -10   9  17    2.60    2.50
 -10   9  17    3.10    3.30
  11 -10 -17    5.10    2.80
 -11  10  17    0.00    2.50
 -11  10  17    4.80    3.20
  12 -11 -17    4.80    2.70
 -12  11  17    1.10    3.10
  13 -12 -17    5.90    2.10
 -13  12  17    4.60    3.00
 -13  12  17    3.50    2.20
 -14  13  17   12.50    3.00
 -16  17 -16    1.00    2.80
  16 -17  16    1.30    2.40
 -15  16 -16   -0.20    3.00
  15 -16  16   -0.40    2.70
 -14  15 -16    3.90    3.30
  14 -15  16    2.50    3.00
 -13  14 -16   22.80    4.30
  13 -14  16   28.40    4.00
 -12  13 -16    0.40    3.50
  12 -13  16    3.00    3.20
  12 -13  16    8.40    3.00
 -11  12 -16    6.70    3.80
  11 -12  16    4.80    3.50
  11 -12  16    6.70    2.50
 -10  11 -16   55.89    7.70
  10 -11  16   60.89    5.60
  -9  10 -16    1.40    3.70
   9 -10  16    2.60    2.30
   9 -10  16    2.70    3.50
  -8   9 -16    5.10    4.40
   8  -9  16    2.20    3.50
   8  -9  16   -1.70    2.50
  -7   8 -16   19.90    5.40
   7  -8  16   20.20    3.30
   7  -8  16   13.00    3.90
  -6   7 -16    6.50    4.60
   6  -7  16    1.70    2.80
   6  -7  16    9.50    3.80
  -5   6 -16    3.90    5.10
   5  -6  16    5.20    3.40
   5  -6  16   -0.20    2.80
  -4   5 -16    9.20    5.50
   4  -5  16   -2.90    2.70
   4  -5  16    5.40    3.70
  -3   4 -16    4.30    5.50
   3  -4  16   15.80    3.30
   3  -4  16    7.60    3.70
  -2   3 -16    0.40    5.60
   2  -3  16    7.00    2.90
   2  -3  16   -0.70    3.40
  -1   2 -16    1.20    5.60
   1  -2  16   -2.70    3.40
   1  -2  16    4.70    2.90
   0   1 -16    0.30    5.30
   0  -1  16   -1.40    3.40
   1   0 -16   -2.10    4.90
  -1   0  16   -2.40    3.40
  -1   0  16   -0.60    2.50
   2  -1 -16   -2.10    4.50
  -2   1  16   10.20    3.90
  -2   1  16   -5.40    2.80
   3  -2 -16    7.50    4.80
  -3   2  16   13.00    4.00
  -3   2  16    4.20    3.10
   4  -3 -16    4.70    4.40
  -4   3  16    1.50    3.70
  -4   3  16   -2.50    2.90
   5  -4 -16    3.00    4.20
  -5   4  16    7.20    4.10
  -5   4  16   16.20    3.60
   6  -5 -16    0.40    4.00
  -6   5  16    6.10    3.90
  -6   5  16    3.80    3.10
   7  -6 -16   68.29    7.70
  -7   6  16   49.50    7.60
  -7   6  16   61.29    7.20
   8  -7 -16    5.50    3.60
  -8   7  16    5.20    3.50
  -8   7  16   -0.30    3.70
   9  -8 -16   -1.10    3.20
  -9   8  16    1.40    3.70
  -9   8  16    0.50    3.00
  10  -9 -16   35.20    4.60
 -10   9  16   35.10    5.20
 -10   9  16   40.70    6.00
  11 -10 -16   -0.90    2.80
 -11  10  16   -4.30    2.90
 -11  10  16    1.60    3.80
  12 -11 -16    1.10    2.80
 -12  11  16    3.10    3.20
 -12  11  16    8.90    3.80
  13 -12 -16    3.90    2.70
 -13  12  16    2.40    3.70
 -13  12  16    4.80    3.20
  14 -13 -16    6.60    2.50
 -14  13  16   -0.50    3.30
 -14  13  16    3.40    3.00
  15 -14 -16   14.30    2.50
 -15  14  16   13.50    3.10
 -15  14  16   15.10    3.60
 -16  15  16   17.00    3.10
 -16  15  16   14.30    3.40
 -17  16  16    4.00    2.90
 -17  16  16   12.20    2.70
  18 -19  15   -0.50    1.90
  18 -19  15    5.50    2.70
 -17  18 -15    3.90    3.50
  17 -18  15    1.30    2.10
  17 -18  15    1.80    2.90
 -16  17 -15    2.30    3.60
  16 -17  15    7.70    2.40
  16 -17  15    6.30    3.20
 -15  16 -15    5.30    3.80
  15 -16  15    5.30    3.40
  15 -16  15    3.20    2.50
 -14  15 -15    3.50    3.80
  14 -15  15    1.10    3.40
  14 -15  15    2.90    2.50
 -13  14 -15   -3.70    3.80
  13 -14  15    2.80    2.50
  13 -14  15    1.70    3.50
 -12  13 -15   -2.40    4.00
  12 -13  15  -11.30    3.30
  12 -13  15    5.50    2.90
 -11  12 -15    5.70    4.40
  11 -12  15   -1.30    2.80
  11 -12  15   11.00    4.10
 -10  11 -15   -1.00    4.10
  10 -11  15    3.60    2.80
  10 -11  15    2.50    3.80
  -9  10 -15    2.40    4.60
   9 -10  15    2.40    3.70
   9 -10  15    1.40    2.60
  -8   9 -15   11.00    4.90
   8  -9  15   11.70    3.20
   8  -9  15    4.50    3.60
  -7   8 -15   15.00    5.30
   7  -8  15   17.70    3.40
   7  -8  15   15.50    4.10
  -6   7 -15    4.40    5.60
   6  -7  15    7.50    3.10
   6  -7  15    6.50    3.80
  -5   6 -15    7.60    5.70
   5  -6  15    8.00    3.90
   5  -6  15   10.70    3.10
  -4   5 -15   10.60    6.30
   4  -5  15    6.30    3.00
   4  -5  15    0.80    3.70
  -3   4 -15    3.00    5.90
   3  -4  15    0.30    2.70
   3  -4  15    0.60    3.60
  -2   3 -15    1.00    5.70
   2  -3  15    1.90    3.60
   2  -3  15   -6.80    2.50
  -1   2 -15   -1.50    5.00
   1  -2  15   -0.20    3.60
   1  -2  15    3.20    2.80
   0   1 -15    2.70    4.70
   0  -1  15   -3.50    2.70
   0  -1  15    0.70    3.60
   1   0 -15   -3.10    4.30
  -1   0  15    1.70    2.90
  -1   0  15   -2.60    3.60
   2  -1 -15   -0.10    3.90
  -2   1  15    5.80    3.50
  -2   1  15    1.50    3.80
   3  -2 -15    5.30    4.20
  -3   2  15   18.70    3.90
  -3   2  15   13.60    4.20
   4  -3 -15    1.10    4.00
  -4   3  15    0.00    3.70
  -4   3  15   -0.40    3.20
   5  -4 -15    1.70    3.80
  -5   4  15    7.00    3.60
  -5   4  15    0.60    3.90
   6  -5 -15    1.50    3.80
  -6   5  15    7.80    3.60
  -6   5  15    7.60    4.20
   7  -6 -15    7.10    4.00
  -7   6  15    7.00    3.80
  -7   6  15   13.00    4.30
   8  -7 -15    7.90    3.90
  -8   7  15    8.80    4.40
  -8   7  15   21.50    4.60
   9  -8 -15   75.49    7.80
  -9   8  15   72.09    8.50
  -9   8  15   59.69    8.30
  10  -9 -15    6.20    3.40
 -10   9  15   -0.70    4.00
 -10   9  15    4.60    4.00
  11 -10 -15    4.40    3.20
 -11  10  15    6.00    3.90
 -11  10  15    4.20    4.20
  12 -11 -15   13.40    3.50
 -12  11  15   18.80    4.80
 -12  11  15   15.40    4.40
  13 -12 -15   -2.50    2.80
 -13  12  15    2.60    3.70
 -13  12  15    1.80    4.00
  14 -13 -15    5.00    2.80
 -14  13  15   -2.40    3.80
 -14  13  15   -2.80    3.30
  15 -14 -15    6.80    2.70
 -15  14  15   -0.70    3.80
 -15  14  15    1.50    3.30
  16 -15 -15    9.40    2.50
 -16  15  15    4.10    3.70
 -16  15  15   -1.60    3.20
  17 -16 -15    4.00    2.00
 -17  16  15   -0.60    3.00
 -17  16  15    1.10    3.40
 -18  17  15   17.60    3.70
 -18  17  15   17.60    3.70
 -19  18  15    4.40    3.00
 -19  18  15   -0.10    2.60
  21 -22  14   14.80    2.70
  21 -22  14   13.00    2.20
 -20  21 -14    2.00    2.30
  20 -21  14    1.40    2.60
  20 -21  14   -4.10    1.90
 -19  20 -14    3.40    2.60
  19 -20  14   14.40    2.80
  19 -20  14   12.80    3.20
 -18  19 -14    4.30    3.70
 -18  19 -14    5.30    3.10
  18 -19  14    4.40    3.30
  18 -19  14    4.60    2.60
 -17  18 -14   13.80    3.60
 -17  18 -14   25.40    4.70
  17 -18  14   17.30    4.00
  17 -18  14   26.60    4.40
 -16  17 -14    3.70    3.20
 -16  17 -14    0.30    3.80
  16 -17  14    0.50    2.70
  16 -17  14   -0.70    3.60
 -15  16 -14    2.60    3.20
 -15  16 -14   -2.30    4.00
  15 -16  14   -4.30    2.70
  15 -16  14    0.40    3.60
 -14  15 -14    0.50    3.30
 -14  15 -14    5.20    4.30
  14 -15  14   -6.10    2.90
  14 -15  14    0.80    3.80
 -13  14 -14   35.50    4.90
 -13  14 -14   38.00    5.70
  13 -14  14   32.90    5.30
  13 -14  14   45.90    5.70
 -12  13 -14    7.20    4.60
 -12  13 -14    8.40    2.90
  12 -13  14    4.80    3.20
 -11  12 -14   10.70    4.70
 -11  12 -14   -2.30    2.20
  11 -12  14   -0.60    2.90
  11 -12  14    3.60    3.90
 -10  11 -14    4.60    5.00
  10 -11  14    8.10    2.90
  10 -11  14    1.10    3.70
  -9  10 -14   -1.10    4.60
   9 -10  14    2.90    3.50
   9 -10  14    3.40    2.90
  -8   9 -14    6.20    5.50
   8  -9  14   11.50    3.30
   8  -9  14   11.60    4.00
  -7   8 -14  145.39   12.80
  -7   8 -14  123.29   13.50
   7  -8  14  135.09   10.30
   7  -8  14  136.39   10.90
  -6   7 -14   -3.60    4.80
  -6   7 -14   16.70    6.10
   6  -7  14    2.60    3.60
   6  -7  14    7.00    3.70
  -5   6 -14    7.00    4.90
  -5   6 -14    0.80    5.60
   5  -6  14    1.10    3.30
   5  -6  14    2.40    3.60
   5  -6  14   -1.60    2.90
  -4   5 -14   19.50    6.40
  -4   5 -14   25.50    6.00
   4  -5  14   15.50    4.10
   4  -5  14   19.10    4.20
   4  -5  14   14.60    3.60
  -3   4 -14   16.30    5.40
  -3   4 -14   13.20    5.30
   3  -4  14   18.30    4.10
   3  -4  14   20.50    3.70
   3  -4  14   17.20    4.20
  -2   3 -14    6.60    4.80
  -2   3 -14   -0.40    4.30
   2  -3  14   -2.10    3.00
   2  -3  14    4.80    3.60
   2  -3  14   -4.40    3.40
  -1   2 -14   12.30    4.70
  -1   2 -14    9.00    4.80
   1  -2  14    9.40    3.90
   1  -2  14   10.10    3.60
   1  -2  14   17.00    4.10
   0   1 -14    7.90    4.20
   0   1 -14    2.50    4.90
   0  -1  14    4.80    3.60
   0  -1  14    8.00    3.70
   0  -1  14    9.00    3.90
   1   0 -14   10.70    4.70
   1   0 -14   10.20    4.40
  -1   0  14    6.60    4.00
  -1   0  14    7.60    3.90
  -1   0  14   12.30    3.60
   2  -1 -14   11.30    5.50
   2  -1 -14   13.70    4.30
  -2   1  14   15.40    4.00
  -2   1  14   17.50    4.70
  -2   1  14   17.40    4.30
   3  -2 -14   22.60    4.60
  -3   2  14   25.50    4.70
  -3   2  14   24.60    5.00
  -3   2  14   29.30    4.50
   4  -3 -14  114.09    9.90
  -4   3  14  110.49    9.80
  -4   3  14   94.89   10.20
  -4   3  14  116.09    9.70
   5  -4 -14    1.70    4.00
  -5   4  14   11.80    3.90
  -5   4  14    6.70    4.00
  -5   4  14    7.60    4.10
   6  -5 -14    6.20    3.90
  -6   5  14    5.20    3.50
  -6   5  14    7.80    4.40
  -6   5  14    5.70    4.00
   7  -6 -14    2.40    3.70
  -7   6  14   -3.00    3.90
  -7   6  14    7.40    4.70
   8  -7 -14   42.70    6.90
  -8   7  14   56.69    7.90
  -8   7  14   47.20    7.40
   9  -8 -14   53.49    7.40
  -9   8  14   54.99    7.80
  -9   8  14   49.10    6.30
  10  -9 -14    7.90    3.80
 -10   9  14   11.20    4.50
 -10   9  14    6.80    4.20
  11 -10 -14    5.60    3.60
 -11  10  14    8.40    4.50
 -11  10  14   16.50    4.60
  12 -11 -14   -2.10    3.10
 -12  11  14   -4.70    3.80
 -12  11  14   -1.10    3.90
  13 -12 -14    7.70    3.40
 -13  12  14    4.90    4.40
 -13  12  14   12.00    4.50
  14 -13 -14   18.40    3.80
 -14  13  14   24.10    4.90
 -14  13  14   15.20    4.80
  15 -14 -14   16.30    3.50
 -15  14  14   14.60    4.80
 -15  14  14   11.40    4.40
  16 -15 -14    0.40    2.80
 -16  15  14    0.90    4.00
 -16  15  14   -1.00    3.70
  17 -16 -14    6.00    2.60
 -17  16  14    5.30    4.00
 -17  16  14    5.40    4.00
  18 -17 -14    4.40    2.40
 -18  17  14   -0.70    3.60
 -18  17  14    1.70    3.80
 -19  18  14    7.00    3.80
 -19  18  14   12.00    3.80
 -20  19  14   -0.80    3.20
 -20  19  14   -3.90    3.20
 -21  20  14   11.20    3.10
 -21  20  14    9.90    3.30
 -22  21  14   -2.70    2.30
 -22  21  14   -0.50    2.60
 -22  23 -13   24.20    3.50
  22 -23  13   35.00    4.00
  22 -23  13   36.40    4.70
 -21  22 -13   41.40    5.40
  21 -22  13   39.00    4.70
  21 -22  13   33.40    5.10
 -20  21 -13   -1.90    3.10
  20 -21  13    0.60    2.50
  20 -21  13    2.70    3.20
 -19  20 -13    1.00    3.50
  19 -20  13    8.70    3.60
  19 -20  13    3.10    2.70
 -18  19 -13   33.40    5.50
 -18  19 -13   28.10    5.00
  18 -19  13   33.70    4.80
  18 -19  13   37.40    5.20
 -17  18 -13    5.10    4.50
 -17  18 -13    5.20    4.00
  17 -18  13   11.20    4.10
  17 -18  13    7.00    3.20
 -16  17 -13   17.50    4.70
 -16  17 -13   24.00    5.30
  16 -17  13   32.30    5.00
  16 -17  13   31.00    4.30
 -15  16 -13   26.40    5.20
 -15  16 -13   18.90    5.00
  15 -16  13   22.60    4.80
  15 -16  13   22.20    4.10
 -14  15 -13   26.60    4.90
 -14  15 -13   18.60    5.10
  14 -15  13   14.20    4.50
  14 -15  13   36.70    5.60
 -13  14 -13   15.90    4.60
 -13  14 -13   21.40    5.10
  13 -14  13   19.10    4.00
 -12  13 -13   13.30    4.70
 -12  13 -13   20.50    4.60
  12 -13  13   24.20    4.50
  12 -13  13   24.00    4.10
 -11  12 -13   32.20    5.70
 -11  12 -13   32.40    6.90
 -11  12 -13   24.60    4.70
  11 -12  13   37.30    4.90
  11 -12  13   31.80    5.30
  11 -12  13   20.80    5.50
 -10  11 -13    9.00    3.90
 -10  11 -13    8.20    5.40
 -10  11 -13   15.10    5.90
  10 -11  13    6.70    3.90
  10 -11  13   11.40    3.80
  10 -11  13   11.50    3.40
  -9  10 -13   -1.60    5.00
  -9  10 -13    5.00    4.90
  -9  10 -13    6.00    3.40
   9 -10  13    8.00    3.70
   9 -10  13    4.00    3.10
   9 -10  13    0.10    3.60
  -8   9 -13   -2.90    5.10
  -8   9 -13    3.00    3.10
  -8   9 -13    6.20    5.60
   8  -9  13    1.30    3.50
   8  -9  13    0.80    3.10
   8  -9  13   -0.70    3.40
  -7   8 -13   16.80    6.10
  -7   8 -13    9.70    5.70
   7  -8  13   25.30    4.00
   7  -8  13   13.50    4.10
   7  -8  13   25.70    4.30
  -6   7 -13   46.20    6.90
  -6   7 -13   37.60    7.10
   6  -7  13   42.00    6.90
   6  -7  13   54.49    6.70
   6  -7  13   49.10    6.00
  -5   6 -13   38.90    6.20
  -5   6 -13   22.10    6.30
   5  -6  13   53.19    6.40
   5  -6  13   28.20    5.10
   5  -6  13   48.10    5.70
  -4   5 -13   11.60    5.20
  -4   5 -13   -0.70    4.40
   4  -5  13    8.00    3.80
   4  -5  13    5.70    3.50
  -3   4 -13   -0.50    4.40
  -3   4 -13    4.70    4.70
   3  -4  13    3.70    3.30
   3  -4  13   -1.10    3.60
  -2   3 -13   22.80    4.60
  -2   3 -13   24.50    5.70
   2  -3  13   25.40    4.10
   2  -3  13   23.40    4.20
   2  -3  13   18.80    4.60
  -1   2 -13   18.80    5.30
  -1   2 -13   15.10    4.40
   1  -2  13   24.20    4.90
   1  -2  13   11.50    3.80
   1  -2  13    9.60    3.70
   0   1 -13   11.70    4.70
   0   1 -13   16.10    4.30
   0  -1  13   11.10    4.20
   0  -1  13   12.30    3.80
   0  -1  13   11.00    3.70
   1   0 -13    6.10    3.80
   1   0 -13   13.80    4.70
  -1   0  13    9.00    3.60
  -1   0  13    4.40    4.10
  -1   0  13    9.40    3.30
   2  -1 -13   12.30    4.50
   2  -1 -13   16.80    4.10
  -2   1  13   12.70    4.60
  -2   1  13   18.90    4.10
  -2   1  13   27.60    4.40
   3  -2 -13   12.10    4.60
   3  -2 -13   12.20    4.10
  -3   2  13    7.60    4.40
  -3   2  13   18.40    4.10
   4  -3 -13    3.60    3.70
   4  -3 -13    8.30    4.20
  -4   3  13    4.30    4.20
  -4   3  13    8.60    3.70
  -4   3  13   -1.00    3.60
   5  -4 -13   56.09    6.80
  -5   4  13   33.20    5.20
  -5   4  13   39.30    6.40
  -5   4  13   44.30    6.90
   6  -5 -13   40.80    5.60
  -6   5  13   37.10    6.40
  -6   5  13   38.30    5.70
  -6   5  13   48.20    6.90
   7  -6 -13    4.80    3.80
  -7   6  13    0.10    3.50
  -7   6  13   -6.70    4.10
  -7   6  13    6.60    4.10
   8  -7 -13    5.50    3.80
  -8   7  13    7.30    4.10
  -8   7  13    6.00    3.80
  -8   7  13    5.50    4.70
   9  -8 -13   30.20    4.90
  -9   8  13   11.00    5.20
  -9   8  13   22.30    5.20
  -9   8  13   23.90    5.00
  10  -9 -13   87.39    8.40
 -10   9  13   90.89    9.00
 -10   9  13   78.89    9.10
 -10   9  13   63.99    9.70
  11 -10 -13    5.90    3.60
 -11  10  13    5.80    4.40
 -11  10  13    3.60    4.10
 -11  10  13    1.90    5.00
  12 -11 -13    9.00    3.80
 -12  11  13    6.90    4.60
 -12  11  13    8.20    4.50
 -12  11  13    7.30    5.50
  13 -12 -13   12.30    3.80
 -13  12  13    9.80    4.60
 -13  12  13   17.10    5.00
  14 -13 -13    7.00    3.40
 -14  13  13    5.80    4.50
 -14  13  13    5.30    4.50
  15 -14 -13   22.80    4.10
 -15  14  13   23.70    5.50
 -15  14  13   21.70    5.20
  16 -15 -13    2.60    2.90
 -16  15  13    0.30    4.30
 -16  15  13    8.60    4.60
  17 -16 -13    8.20    3.30
 -17  16  13    7.60    4.60
 -17  16  13    7.50    4.30
  18 -17 -13   21.70    3.70
 -18  17  13   28.60    5.00
 -18  17  13   21.20    5.10
  19 -18 -13   18.80    3.10
 -19  18  13   12.50    4.20
 -19  18  13   33.20    5.40
 -20  19  13   -0.10    3.90
 -20  19  13    2.40    3.60
 -21  20  13   17.00    4.50
 -21  20  13   20.50    4.00
 -22  21  13    4.00    3.70
 -22  21  13    8.90    3.20
 -23  22  13    1.10    3.10
 -23  22  13    5.50    2.60
 -24  25 -12   -0.10    2.50
  24 -25  12   -5.90    2.20
  24 -25  12   -2.40    2.00
 -23  24 -12    6.90    3.20
  23 -24  12    3.60    2.80
  23 -24  12    6.40    2.50
 -22  23 -12    5.00    3.40
  22 -23  12    2.20    3.00
  22 -23  12    3.20    2.80
 -21  22 -12   11.80    4.10
  21 -22  12    8.40    3.50
  21 -22  12    9.40    3.20
 -20  21 -12   14.70    4.40
  20 -21  12   23.40    4.00
  20 -21  12   21.60    4.20
 -19  20 -12    5.00    4.40
 -19  20 -12    2.90    4.10
  19 -20  12    4.90    3.30
  19 -20  12    3.40    3.80
 -18  19 -12   10.40    4.80
 -18  19 -12    5.80    4.50
  18 -19  12   14.60    4.30
  18 -19  12   12.00    3.70
 -17  18 -12   74.89    9.70
 -17  18 -12   85.79    9.70
  17 -18  12   98.89    8.30
  17 -18  12   87.29    9.10
 -16  17 -12    6.80    4.90
 -16  17 -12   -0.80    4.20
  16 -17  12    4.40    4.10
  16 -17  12    3.10    3.30
 -15  16 -12    1.60    4.30
 -15  16 -12    4.30    4.60
  15 -16  12   12.20    4.40
  15 -16  12    4.30    3.50
 -14  15 -12    3.00    4.20
 -14  15 -12    6.80    4.70
 -14  15 -12    6.60    5.40
  14 -15  12   -1.70    4.00
  14 -15  12    2.50    3.40
  14 -15  12    7.00    4.20
 -13  14 -12    7.00    4.80
 -13  14 -12   -3.40    4.90
 -13  14 -12    7.50    4.40
  13 -14  12   11.00    4.00
  13 -14  12   10.70    3.70
  13 -14  12    6.50    4.00
 -12  13 -12   -6.10    4.90
 -12  13 -12    7.30    5.10
 -12  13 -12    5.00    4.10
  12 -13  12    0.40    3.40
  12 -13  12    1.70    3.80
  12 -13  12    8.00    3.30
 -11  12 -12   10.70    5.20
 -11  12 -12    9.20    5.70
 -11  12 -12   11.90    4.00
  11 -12  12    9.40    4.10
  11 -12  12    6.40    3.70
  11 -12  12   15.70    3.70
 -10  11 -12   13.70    4.30
 -10  11 -12   14.30    5.30
 -10  11 -12    8.00    5.50
  10 -11  12   14.60    3.40
  10 -11  12    8.70    3.70
  10 -11  12   16.50    4.30
  -9  10 -12   33.30    5.90
  -9  10 -12   29.20    6.60
  -9  10 -12   43.50    5.60
   9 -10  12   33.50    5.40
   9 -10  12   37.90    5.60
   9 -10  12   41.20    6.20
  -8   9 -12    1.60    5.30
  -8   9 -12   -0.60    4.90
  -8   9 -12    4.50    3.50
   8  -9  12    1.90    3.30
   8  -9  12    5.70    2.90
   8  -9  12    4.80    3.80
  -7   8 -12    2.90    3.20
  -7   8 -12    2.40    5.20
  -7   8 -12    3.50    5.20
   7  -8  12    9.80    3.20
   7  -8  12    1.80    3.70
   7  -8  12    2.90    3.20
  -6   7 -12    7.20    5.00
  -6   7 -12   -0.70    4.90
  -6   7 -12   13.40    3.70
   6  -7  12    9.80    3.40
   6  -7  12    9.70    4.00
   6  -7  12    4.90    2.80
  -5   6 -12    1.40    4.20
  -5   6 -12    2.30    4.70
   5  -6  12    3.60    3.60
   5  -6  12    3.50    3.10
   5  -6  12   -3.20    2.70
  -4   5 -12    8.40    4.40
  -4   5 -12    6.00    4.80
   4  -5  12    2.80    3.00
   4  -5  12    4.40    3.10
   4  -5  12    6.80    3.70
  -3   4 -12  151.08   13.50
  -3   4 -12  163.58   12.10
   3  -4  12  150.08   12.20
   3  -4  12  172.88   11.70
   3  -4  12  170.48   11.40
  -2   3 -12   15.00    4.90
  -2   3 -12   11.50    3.80
   2  -3  12    9.10    3.90
   2  -3  12    9.00    3.30
   2  -3  12   10.90    3.30
  -1   2 -12   17.80    3.90
  -1   2 -12   13.30    4.90
   1  -2  12   18.70    3.90
   1  -2  12   15.40    4.50
   1  -2  12   13.50    3.30
   0   1 -12   54.69    6.60
   0   1 -12   55.49    8.00
   0  -1  12   48.60    7.10
   0  -1  12   58.49    6.00
   0  -1  12   39.90    5.90
   1   0 -12   51.79    7.40
   1   0 -12   50.09    6.30
  -1   0  12   44.80    7.20
  -1   0  12   50.99    5.90
  -1   0  12   40.20    5.30
   2  -1 -12    9.20    4.10
   2  -1 -12   17.50    3.90
  -2   1  12   17.90    4.60
  -2   1  12   31.00    4.40
  -2   1  12   22.30    3.80
   3  -2 -12   14.20    4.30
   3  -2 -12   21.80    4.20
  -3   2  12   17.50    4.80
  -3   2  12   18.00    3.70
  -3   2  12   22.80    4.10
   4  -3 -12    1.00    3.20
   4  -3 -12    9.50    3.80
  -4   3  12    1.00    3.30
  -4   3  12    6.30    3.20
  -4   3  12   -1.70    3.80
   5  -4 -12   44.00    6.10
   5  -4 -12   36.40    6.10
  -5   4  12   37.50    5.30
  -5   4  12   31.10    6.00
  -5   4  12   52.39    6.30
   6  -5 -12    4.20    3.40
  -6   5  12    2.70    3.40
  -6   5  12    1.90    3.50
  -6   5  12    3.90    4.30
  -6   5  12    4.00    3.00
   7  -6 -12   65.99    6.90
  -7   6  12   45.00    7.40
  -7   6  12   62.19    7.30
  -7   6  12   61.79    8.90
  -7   6  12   69.89    7.40
   8  -7 -12   88.69    8.00
  -8   7  12   74.29   10.40
  -8   7  12   85.99    8.90
  -8   7  12  105.49    9.10
  -8   7  12   81.19    8.50
   9  -8 -12  185.68   12.60
  -9   8  12  167.28   12.70
  -9   8  12  175.18   13.30
  -9   8  12  139.09   14.30
  -9   8  12  186.58   13.40
  10  -9 -12   14.90    4.00
 -10   9  12    3.00    5.10
 -10   9  12   10.80    4.20
 -10   9  12    7.90    4.20
 -10   9  12    5.30    4.50
  11 -10 -12   -2.80    3.10
 -11  10  12    3.60    5.30
 -11  10  12    4.00    4.30
 -11  10  12   -3.10    3.70
 -11  10  12   -2.70    3.80
  12 -11 -12    9.90    3.60
 -12  11  12    7.90    4.60
 -12  11  12   14.40    4.90
 -12  11  12   16.70    4.60
 -12  11  12    7.30    5.30
  13 -12 -12   18.60    4.00
 -13  12  12   12.50    4.90
 -13  12  12   16.60    4.60
 -13  12  12    8.90    4.60
 -13  12  12   17.40    6.00
  14 -13 -12   76.99    7.80
 -14  13  12   58.09   10.70
 -14  13  12   89.89    8.90
 -14  13  12   85.19    9.50
 -14  13  12   68.79   10.00
  15 -14 -12   -2.30    3.00
 -15  14  12    5.20    4.30
 -15  14  12   -4.90    4.90
 -15  14  12   -3.00    4.10
  16 -15 -12   12.20    3.60
 -16  15  12   24.70    5.70
 -16  15  12   21.30    5.00
  17 -16 -12   -2.60    2.70
 -17  16  12    2.90    4.90
 -17  16  12   -2.80    4.20
  18 -17 -12    7.70    3.10
 -18  17  12    2.00    4.90
 -18  17  12    2.30    4.40
  19 -18 -12    5.00    2.80
 -19  18  12   10.80    4.50
 -19  18  12   10.20    5.30
  20 -19 -12    4.90    2.60
 -20  19  12   11.30    4.90
 -20  19  12   10.50    4.30
 -21  20  12    6.70    3.80
 -21  20  12    2.50    4.40
 -22  21  12   16.30    4.80
 -22  21  12   19.60    4.00
 -23  22  12   -3.20    3.10
 -23  22  12   -0.30    3.70
 -24  23  12    8.60    3.80
 -24  23  12   20.60    3.20
 -25  24  12    6.80    3.30
 -25  26 -11    6.60    2.90
  25 -26  11    6.90    2.40
  25 -26  11   10.40    2.50
 -24  25 -11    4.10    3.20
  24 -25  11    6.20    2.90
  24 -25  11    1.70    2.70
 -23  24 -11    8.70    3.90
  23 -24  11    3.70    3.10
  23 -24  11    8.30    3.10
 -22  23 -11   -1.20    3.90
  22 -23  11   -3.10    3.20
  22 -23  11   -0.80    3.00
 -21  22 -11   14.00    4.50
  21 -22  11   12.80    3.70
  21 -22  11    7.50    3.90
 -20  21 -11    8.20    4.70
  20 -21  11   14.30    3.70
  20 -21  11    9.50    4.10
 -19  20 -11    1.60    4.60
 -19  20 -11    5.00    4.60
  19 -20  11   -1.20    3.20
  19 -20  11   -0.50    4.00
 -18  19 -11   -0.10    4.50
 -18  19 -11    2.70    4.60
  18 -19  11    4.00    3.50
  18 -19  11    2.40    4.00
 -17  18 -11   29.90    6.00
 -17  18 -11   31.90    5.90
  17 -18  11   31.80    4.80
  17 -18  11   33.10    5.30
 -16  17 -11   18.20    4.90
 -16  17 -11   16.90    5.30
 -16  17 -11    4.40    5.20
  16 -17  11   11.50    3.80
  16 -17  11   14.30    4.40
  16 -17  11    7.60    4.40
 -15  16 -11    3.00    4.60
 -15  16 -11    4.00    5.20
 -15  16 -11    2.30    4.30
  15 -16  11   12.00    4.30
  15 -16  11   17.40    4.90
  15 -16  11    7.60    3.80
 -14  15 -11    9.00    5.80
 -14  15 -11   14.50    4.80
 -14  15 -11   12.80    4.80
  14 -15  11   14.90    4.90
  14 -15  11    9.00    3.60
 -13  14 -11    0.90    4.10
 -13  14 -11    3.30    4.40
 -13  14 -11    3.50    5.30
  13 -14  11   -2.40    4.00
  13 -14  11    3.70    3.20
  13 -14  11    2.60    3.50
 -12  13 -11   14.70    5.80
 -12  13 -11   14.90    4.60
 -12  13 -11   12.60    4.70
  12 -13  11   15.00    3.60
  12 -13  11   12.00    4.30
  12 -13  11    9.90    3.70
 -11  12 -11   76.69   10.40
 -11  12 -11   71.39    8.60
 -11  12 -11   92.29    9.50
  11 -12  11   84.99    7.90
  11 -12  11   77.49    8.80
  11 -12  11   87.89    7.30
 -10  11 -11    8.40    3.90
 -10  11 -11    0.40    4.10
 -10  11 -11    3.20    4.60
  10 -11  11    6.30    3.80
  10 -11  11    6.40    3.40
  -9  10 -11    1.50    4.50
  -9  10 -11    3.30    4.90
  -9  10 -11   10.90    3.80
   9 -10  11   10.80    3.10
   9 -10  11    7.50    3.30
   9 -10  11   10.60    4.00
  -8   9 -11  121.89   10.90
  -8   9 -11  104.99   11.40
  -8   9 -11  117.39    9.60
   8  -9  11  101.79    8.80
   8  -9  11  127.19   10.00
   8  -9  11  119.29    8.90
  -7   8 -11   53.49    6.10
  -7   8 -11   35.50    6.70
  -7   8 -11   32.60    5.50
   7  -8  11   36.40    5.30
   7  -8  11   43.10    5.60
   7  -8  11   40.40    6.50
  -6   7 -11    4.80    3.90
  -6   7 -11   -3.50    3.20
  -6   7 -11    8.00    4.70
   6  -7  11    6.60    2.80
   6  -7  11    9.70    3.00
   6  -7  11   11.80    3.80
  -5   6 -11   48.20    8.40
  -5   6 -11   46.40    7.20
  -5   6 -11   58.49    7.20
   5  -6  11   59.59    5.80
   5  -6  11   50.99    5.70
   5  -6  11   56.09    7.00
  -4   5 -11    7.90    3.30
  -4   5 -11    5.90    4.20
   4  -5  11    5.40    3.50
   4  -5  11    7.10    2.80
   4  -5  11    8.60    2.80
  -3   4 -11   57.09    8.70
  -3   4 -11   66.89    7.10
   3  -4  11   87.79    6.50
   3  -4  11   69.19    7.60
  -2   3 -11   77.09    7.10
  -2   3 -11   71.69    9.00
   2  -3  11   64.09    7.80
   2  -3  11   83.39    6.50
  -1   2 -11   -1.50    3.80
  -1   2 -11   10.10    3.10
   1  -2  11    2.70    3.30
   1  -2  11    3.90    2.60
   0   1 -11    1.80    2.70
   0   1 -11    1.40    3.90
   0  -1  11    2.80    2.50
   0  -1  11    3.60    3.50
   1   0 -11   31.20    4.50
   1   0 -11   40.90    6.80
  -1   0  11   43.50    4.90
  -1   0  11   33.20    5.30
   2  -1 -11    8.00    3.80
   2  -1 -11    7.10    3.20
  -2   1  11   -1.10    2.50
  -2   1  11    8.70    3.80
   3  -2 -11    7.70    3.50
   3  -2 -11    3.70    3.10
  -3   2  11    3.00    3.60
  -3   2  11    2.10    3.50
   4  -3 -11   -2.60    3.00
   4  -3 -11    8.40    3.20
  -4   3  11   -1.90    3.20
  -4   3  11    1.20    2.60
  -4   3  11    1.40    2.60
  -4   3  11   -4.20    3.40
   5  -4 -11  117.09    9.50
   5  -4 -11  131.99    9.30
  -5   4  11  109.89   10.70
  -5   4  11  119.89    9.50
  -5   4  11  126.99    9.10
  -5   4  11  108.69    9.70
   6  -5 -11   17.00    3.60
   6  -5 -11   23.00    3.90
  -6   5  11   24.30    4.20
  -6   5  11   23.40    3.90
  -6   5  11   38.10    5.70
  -6   5  11   21.20    5.10
   7  -6 -11    0.90    1.80
   7  -6 -11   -1.20    2.80
  -7   6  11   -0.90    3.10
  -7   6  11    3.50    3.20
  -7   6  11   -9.80    3.10
  -7   6  11    4.80    4.30
   8  -7 -11    6.50    3.30
  -8   7  11    9.20    4.70
  -8   7  11   14.40    3.90
  -8   7  11    0.30    3.40
  -8   7  11    8.70    3.40
   9  -8 -11   16.40    3.60
  -9   8  11   20.10    4.40
  -9   8  11    7.80    4.90
  -9   8  11   18.90    4.10
  -9   8  11   23.10    4.60
  10  -9 -11   -1.70    2.70
 -10   9  11    2.60    4.60
 -10   9  11    4.70    3.70
 -10   9  11    4.90    3.90
 -10   9  11    3.90    3.60
  11 -10 -11   19.60    4.00
 -11  10  11   18.90    4.30
 -11  10  11   16.20    4.70
 -11  10  11   15.00    5.70
 -11  10  11   13.30    4.20
  12 -11 -11   -5.80    2.90
 -12  11  11    7.60    4.20
 -12  11  11   -1.80    5.00
 -12  11  11   -4.30    3.60
 -12  11  11    8.40    4.00
  13 -12 -11  115.99    9.60
 -13  12  11  127.59   11.40
 -13  12  11  113.79   10.80
 -13  12  11  111.89   12.90
 -13  12  11  124.79   10.40
  14 -13 -11   10.90    3.50
 -14  13  11    3.40    4.10
 -14  13  11    3.80    4.60
 -14  13  11    1.30    5.30
 -14  13  11    6.20    4.20
  15 -14 -11   92.39    8.40
 -15  14  11   74.99   12.00
 -15  14  11  101.79    9.50
 -15  14  11   90.29   10.40
 -15  14  11   92.69    9.80
  16 -15 -11   10.90    3.60
 -16  15  11   19.30    5.30
 -16  15  11    8.20    5.80
 -16  15  11   17.80    4.90
 -16  15  11    8.20    5.00
  17 -16 -11   12.30    3.50
 -17  16  11   -2.70    5.20
 -17  16  11    3.90    5.10
 -17  16  11   10.10    4.60
 -17  16  11    9.30    5.10
  18 -17 -11    3.40    3.10
 -18  17  11    1.60    4.20
 -18  17  11    7.90    5.10
  19 -18 -11    9.30    3.00
 -19  18  11    3.80    4.90
 -19  18  11    4.60    4.30
  20 -19 -11    2.60    2.70
 -20  19  11   -4.20    4.50
 -20  19  11    1.30    4.10
  21 -20 -11    1.00    2.20
 -21  20  11    4.80    4.80
 -21  20  11    1.60    4.10
 -22  21  11   30.30    4.80
 -22  21  11   28.20    5.90
 -23  22  11    7.60    3.60
 -23  22  11    8.90    4.50
 -24  23  11   10.30    3.40
 -24  23  11    6.30    4.40
 -25  24  11   25.70    3.50
 -25  24  11   32.00    4.90
 -26  25  11   13.80    3.80
 -26  27 -10    1.50    3.00
  26 -27  10   -2.30    2.40
  26 -27  10   -1.70    2.20
 -25  26 -10    1.70    3.40
  25 -26  10    1.60    2.90
  25 -26  10    5.90    2.90
 -24  25 -10    8.10    4.10
  24 -25  10    5.10    3.30
  24 -25  10   11.40    3.30
 -23  24 -10   21.00    4.80
  23 -24  10   24.60    4.20
  23 -24  10   24.10    4.00
 -22  23 -10    1.50    4.40
  22 -23  10    4.60    3.70
  22 -23  10    0.90    3.50
 -21  22 -10    1.00    4.50
  21 -22  10    3.30    3.80
  21 -22  10    0.10    3.40
 -20  21 -10    3.50    4.60
  20 -21  10    1.00    3.80
  20 -21  10   -0.80    3.40
 -19  20 -10   10.10    5.00
 -19  20 -10   11.10    5.10
  19 -20  10   10.80    4.30
  19 -20  10   12.40    4.00
 -18  19 -10   23.50    6.00
 -18  19 -10   19.50    5.60
 -18  19 -10   21.00    5.50
  18 -19  10   17.90    5.40
  18 -19  10   23.60    4.40
  18 -19  10   28.10    4.90
 -17  18 -10    9.30    4.80
 -17  18 -10   12.90    5.70
 -17  18 -10   10.00    5.10
  17 -18  10    6.90    4.30
  17 -18  10    6.30    3.50
  17 -18  10    5.70    4.50
 -16  17 -10    5.30    4.60
 -16  17 -10    8.00    4.40
 -16  17 -10    0.50    4.80
  16 -17  10    5.30    3.50
  16 -17  10    7.80    4.60
  16 -17  10    8.20    4.10
 -15  16 -10   23.30    5.30
 -15  16 -10   27.00    6.80
 -15  16 -10   19.60    5.00
  15 -16  10   24.70    4.70
  15 -16  10   11.50    3.80
  15 -16  10   30.60    5.50
 -14  15 -10   53.29    8.50
 -14  15 -10   89.69    9.10
 -14  15 -10   83.19    9.00
  14 -15  10   86.99    7.50
  14 -15  10   60.39    8.60
 -13  14 -10   17.90    4.80
 -13  14 -10   24.00    4.80
 -13  14 -10   23.70    6.20
  13 -14  10   20.50    5.00
  13 -14  10   22.00    3.90
  13 -14  10   19.80    4.00
 -12  13 -10    9.00    4.00
 -12  13 -10    2.40    4.80
 -12  13 -10    5.90    3.70
  12 -13  10   -0.90    2.70
  12 -13  10    0.80    3.60
  12 -13  10    2.50    3.10
 -11  12 -10    0.70    3.90
 -11  12 -10   -3.00    3.10
 -11  12 -10    5.50    5.00
  11 -12  10    9.80    2.90
  11 -12  10    4.10    2.80
  11 -12  10    4.80    3.70
 -10  11 -10    3.20    3.60
 -10  11 -10    1.50    4.60
 -10  11 -10    3.00    3.20
  10 -11  10    1.70    2.80
  10 -11  10    5.20    3.60
  10 -11  10    1.90    2.60
  -9  10 -10   28.10    5.90
  -9  10 -10   17.30    4.90
  -9  10 -10   24.30    4.30
   9 -10  10   21.90    3.70
   9 -10  10   26.00    4.40
   9 -10  10   30.80    4.80
  -8   9 -10   39.20    5.60
  -8   9 -10   28.60    5.70
  -8   9 -10   35.90    5.50
   8  -9  10   37.70    4.40
   8  -9  10   33.10    6.00
   8  -9  10   37.80    4.90
  -7   8 -10    3.80    4.40
  -7   8 -10    2.40    3.60
  -7   8 -10   11.50    3.00
   7  -8  10    5.20    3.30
   7  -8  10    0.00    2.40
  -6   7 -10  154.68   11.10
  -6   7 -10  139.59   12.10
   6  -7  10  144.89   11.10
   6  -7  10  150.48   10.10
  -5   6 -10   23.80    4.00
  -5   6 -10   23.40    4.70
   5  -6  10   30.90    4.40
   5  -6  10   28.20    4.10
  -4   5 -10   70.99    6.80
  -4   5 -10   71.19    8.50
   4  -5  10   78.89    6.10
   4  -5  10   74.19    7.20
  -3   4 -10   13.00    4.30
  -3   4 -10   12.20    3.20
   3  -4  10    9.50    3.50
   3  -4  10   16.60    2.70
  -2   3 -10   62.29    6.20
  -2   3 -10   70.39    7.90
   2  -3  10   75.39    7.30
   2  -3  10   74.89    5.90
  -1   2 -10   37.90    6.60
  -1   2 -10   48.40    5.10
   1  -2  10   38.10    4.40
   1  -2  10   41.10    6.00
   0   1 -10  117.99   10.10
   0   1 -10  113.79    8.90
   0  -1  10  125.39    8.60
   0  -1  10  133.69   10.00
   1   0 -10   43.40    6.70
   1   0 -10   61.29    5.90
  -1   0  10   64.09    5.30
  -1   0  10   60.89    6.90
   2  -1 -10   35.70    6.10
   2  -1 -10   38.10    4.80
  -2   1  10   42.40    4.50
  -2   1  10   32.40    5.00
  -2   1  10   45.20    5.20
   3  -2 -10  125.99    9.70
   3  -2 -10  133.59    9.10
  -3   2  10  111.49   10.00
  -3   2  10  115.29    8.60
  -3   2  10  133.29    9.40
   4  -3 -10    0.00    2.70
   4  -3 -10    4.70    2.40
  -4   3  10    2.80    2.50
  -4   3  10    2.70    2.40
  -4   3  10    2.70    3.50
   5  -4 -10   29.90    4.70
   5  -4 -10   19.00    3.30
  -5   4  10   18.80    3.20
  -5   4  10   22.70    3.80
  -5   4  10   20.10    4.60
   6  -5 -10   90.89    7.30
   6  -5 -10   85.99    7.20
  -6   5  10   91.29    7.10
  -6   5  10   67.29    8.60
  -6   5  10   94.69    7.80
   7  -6 -10   31.60    4.40
   7  -6 -10   44.50    5.10
  -7   6  10   37.20    5.10
  -7   6  10   23.60    5.10
  -7   6  10   37.20    4.90
   8  -7 -10   36.60    4.60
  -8   7  10   30.20    4.10
  -8   7  10   39.80    6.10
  -8   7  10   29.70    4.60
   9  -8 -10    3.90    2.80
   9  -8 -10   -0.10    1.00
  -9   8  10    2.60    3.30
  -9   8  10   -0.10    2.80
  -9   8  10   -5.10    2.80
  -9   8  10    2.10    4.20
  10  -9 -10  541.05   32.70
 -10   9  10  545.15   33.40
 -10   9  10  580.14   32.60
 -10   9  10  535.65   33.30
 -10   9  10  504.55   34.30
  11 -10 -10   28.20    4.20
  11 -10 -10   18.40    2.40
 -11  10  10   24.50    4.50
 -11  10  10   25.50    4.10
 -11  10  10   38.60    6.20
 -11  10  10   11.70    5.50
  12 -11 -10  235.18   15.40
 -12  11  10  237.58   16.30
 -12  11  10  195.98   17.80
 -12  11  10  238.28   16.60
 -12  11  10  245.88   15.50
  13 -12 -10   25.50    4.00
 -13  12  10   20.10    6.60
 -13  12  10   35.30    5.60
 -13  12  10   18.10    4.30
 -13  12  10   37.10    5.70
  14 -13 -10   12.80    3.60
 -14  13  10   14.50    6.10
 -14  13  10   13.00    4.70
 -14  13  10    8.70    4.40
 -14  13  10    8.40    4.20
  15 -14 -10   -0.50    2.90
 -15  14  10    8.50    5.80
 -15  14  10    2.40    4.00
 -15  14  10    1.10    3.90
 -15  14  10    4.70    4.20
  16 -15 -10   15.90    3.70
 -16  15  10   16.80    4.70
 -16  15  10   21.40    5.40
 -16  15  10   12.50    4.90
 -16  15  10   15.50    6.30
  17 -16 -10    8.80    3.40
 -17  16  10   -4.10    5.50
 -17  16  10   12.30    5.20
 -17  16  10    9.50    4.40
 -17  16  10    8.40    4.80
  18 -17 -10    3.30    3.10
 -18  17  10    1.80    4.70
 -18  17  10    2.90    4.30
 -18  17  10   -8.00    4.50
 -18  17  10   -1.20    5.70
  19 -18 -10   -1.10    2.90
 -19  18  10    0.50    4.30
 -19  18  10   -0.10    4.90
 -19  18  10   -3.90    6.00
 -19  18  10   13.20    5.90
  20 -19 -10   47.20    5.60
 -20  19  10   38.90    5.90
 -20  19  10   38.70    6.60
  21 -20 -10    4.30    2.80
 -21  20  10    6.90    5.00
 -21  20  10   11.30    4.40
  22 -21 -10    2.70    2.50
 -22  21  10    0.50    4.80
 -22  21  10    5.30    4.00
 -23  22  10    7.70    4.90
 -23  22  10    7.10    4.00
 -24  23  10   23.20    5.30
 -24  23  10   23.70    4.30
 -25  24  10    6.60    3.10
 -25  24  10   10.60    4.40
 -26  25  10    2.30    2.60
 -26  25  10   -2.90    3.50
 -27  26  10   14.30    3.90
 -27  28  -9    2.80    3.10
  27 -28   9    0.20    2.20
  27 -28   9    8.60    2.70
 -26  27  -9   32.40    4.70
  26 -27   9   25.80    3.60
  26 -27   9   33.90    5.10
 -25  26  -9   -4.00    3.60
  25 -26   9    0.30    3.00
  25 -26   9    1.30    3.20
 -24  25  -9   10.50    4.60
  24 -25   9    9.90    3.60
  24 -25   9   13.50    3.90
 -23  24  -9   -5.10    4.20
  23 -24   9    1.00    3.50
  23 -24   9    0.90    3.50
 -22  23  -9    9.00    4.80
  22 -23   9    8.60    3.80
  22 -23   9   10.70    4.10
 -21  22  -9   -2.60    4.60
  21 -22   9   -2.70    3.60
  21 -22   9   -1.00    3.60
 -20  21  -9    6.50    4.80
  20 -21   9    5.60    4.20
  20 -21   9    4.00    3.90
 -19  20  -9   -3.00    4.60
 -19  20  -9    8.70    5.10
 -19  20  -9   -4.50    4.40
  19 -20   9    5.30    3.80
  19 -20   9    7.10    4.00
  19 -20   9    5.30    4.90
 -18  19  -9   69.49    9.10
 -18  19  -9   41.00    6.80
 -18  19  -9   63.09    9.10
  18 -19   9   61.29    7.60
  18 -19   9   55.29    8.80
  18 -19   9   49.60    7.00
 -17  18  -9   -1.80    5.00
 -17  18  -9    0.60    4.40
 -17  18  -9    5.20    4.60
  17 -18   9    4.80    4.80
  17 -18   9    5.50    4.10
  17 -18   9    6.70    3.60
 -16  17  -9   40.00    6.30
 -16  17  -9   40.70    5.90
 -16  17  -9   26.30    6.30
  16 -17   9   34.80    6.10
  16 -17   9   46.00    6.90
  16 -17   9   49.80    6.00
 -15  16  -9    5.90    4.30
 -15  16  -9    0.30    4.70
 -15  16  -9    4.40    4.30
  15 -16   9    2.00    3.00
  15 -16   9   -1.60    3.70
  15 -16   9    5.80    4.40
 -14  15  -9    4.40    4.10
 -14  15  -9   -1.20    4.70
 -14  15  -9   -6.60    3.50
  14 -15   9    6.10    4.20
  14 -15   9    2.00    3.00
 -13  14  -9   91.59    8.90
 -13  14  -9   91.59   10.80
 -13  14  -9   99.09    9.20
  13 -14   9  104.39    8.20
  13 -14   9   90.99    8.00
  13 -14   9  102.99    9.60
 -12  13  -9   39.50    5.30
 -12  13  -9   35.40    5.00
 -12  13  -9   51.49    8.40
  12 -13   9   37.00    5.20
  12 -13   9   37.10    5.30
  12 -13   9   28.60    5.10
 -11  12  -9    3.00    3.20
 -11  12  -9   -3.90    2.80
 -11  12  -9    0.00    4.50
  11 -12   9    3.70    2.60
  11 -12   9    6.60    2.60
  11 -12   9    2.00    3.40
 -10  11  -9    3.30    3.40
 -10  11  -9    3.30    2.70
 -10  11  -9    3.90    4.40
  10 -11   9    4.30    3.30
  10 -11   9    0.80    2.40
  10 -11   9    4.60    2.60
  -9  10  -9   45.80    7.80
  -9  10  -9   40.40    5.00
  -9  10  -9   41.40    6.60
   9 -10   9   36.60    6.00
   9 -10   9   48.40    5.00
  -8   9  -9    2.50    4.10
  -8   9  -9    8.40    3.50
   8  -9   9    5.00    2.30
   8  -9   9    5.70    3.10
  -7   8  -9   18.40    3.70
  -7   8  -9   18.20    4.70
   7  -8   9   22.60    3.00
   7  -8   9   19.80    3.80
  -6   7  -9   89.59    7.80
  -6   7  -9   89.49    9.10
   6  -7   9   89.59    7.90
   6  -7   9  102.99    6.80
  -5   6  -9  172.98   13.30
   5  -6   9  181.68   11.40
   5  -6   9  182.88   12.40
  -4   5  -9   60.19    7.50
   4  -5   9   61.29    5.30
   4  -5   9   73.69    6.60
  -3   4  -9  129.89   10.40
   3  -4   9  125.29    8.50
   3  -4   9  128.99    9.60
  -2   3  -9    3.60    3.10
   2  -3   9    6.00    2.80
   2  -3   9    3.20    1.80
  -1   2  -9   31.20    4.70
   1  -2   9   27.40    3.20
   1  -2   9   30.50    5.10
   0   1  -9    1.10    2.80
   0  -1   9   -2.00    2.50
   0  -1   9   -0.10    1.70
   1   0  -9    2.70    2.70
  -1   0   9    4.20    2.90
  -1   0   9    1.20    2.00
  -1   0   9    2.00    1.90
   2  -1  -9   33.30    5.10
  -2   1   9   24.40    3.60
  -2   1   9   30.50    4.10
  -2   1   9   34.80    5.40
   3  -2  -9    3.90    1.10
   3  -2  -9    5.70    2.70
  -3   2   9    1.00    2.00
  -3   2   9    0.80    3.00
  -3   2   9    3.80    1.90
   4  -3  -9  192.68   12.70
   4  -3  -9  188.58   11.30
  -4   3   9  195.68   13.40
  -4   3   9  190.48   12.50
  -4   3   9  178.68   12.00
   5  -4  -9  697.33   39.40
   5  -4  -9  707.73   40.30
  -5   4   9  658.63   41.00
  -5   4   9  671.03   39.90
  -5   4   9  672.13   40.40
   6  -5  -9   72.29    6.30
   6  -5  -9   88.69    5.50
  -6   5   9   86.89    7.00
  -6   5   9   68.19    6.30
  -6   5   9   74.59    8.00
   7  -6  -9    7.00    1.70
   7  -6  -9    5.20    2.20
  -7   6   9    7.90    3.70
  -7   6   9    1.80    2.30
  -7   6   9   10.50    2.70
   8  -7  -9    3.50    1.80
   8  -7  -9    1.90    1.60
  -8   7   9    0.00    2.50
  -8   7   9    3.70    2.50
  -8   7   9   -4.90    3.30
   9  -8  -9  367.26   23.60
   9  -8  -9  408.16   23.10
  -9   8   9  368.56   25.00
  -9   8   9  388.66   24.20
  -9   8   9  394.66   23.50
  10  -9  -9    7.20    2.70
  10  -9  -9    4.80    2.00
 -10   9   9    2.60    2.90
 -10   9   9    1.50    4.00
 -10   9   9   10.30    3.60
 -10   9   9    4.50    2.80
  11 -10  -9   21.00    3.10
  11 -10  -9   22.00    3.50
 -11  10   9   21.90    5.40
 -11  10   9   22.30    3.80
 -11  10   9   24.40    4.10
 -11  10   9   22.50    4.50
  12 -11  -9   91.69    7.10
  12 -11  -9   90.09    7.30
 -12  11   9   87.89    8.50
 -12  11   9   88.39    7.80
 -12  11   9   88.19    8.80
 -12  11   9   78.59   10.20
  13 -12  -9   21.50    3.40
  13 -12  -9   21.60    3.60
 -13  12   9   16.10    5.80
 -13  12   9   14.70    4.00
 -13  12   9   16.50    4.30
 -13  12   9   13.30    4.10
  14 -13  -9   31.90    5.00
  14 -13  -9   29.80    4.90
 -14  13   9   30.10    6.50
 -14  13   9   45.10    7.30
 -14  13   9   31.80    4.80
 -14  13   9   36.40    5.50
  15 -14  -9   47.40    5.70
  15 -14  -9   50.99    5.80
 -15  14   9   46.10    8.00
 -15  14   9   41.00    6.10
 -15  14   9   39.30    5.40
 -15  14   9   43.50    8.00
  16 -15  -9    3.60    3.10
  16 -15  -9   -1.80    2.70
 -16  15   9    7.40    4.20
 -16  15   9    4.00    3.80
 -16  15   9    2.60    5.50
 -16  15   9   -0.40    3.90
  17 -16  -9    4.10    2.90
  17 -16  -9    7.70    3.50
 -17  16   9    5.30    4.10
 -17  16   9    7.70    4.70
 -17  16   9   20.00    6.80
 -17  16   9    2.40    4.50
  18 -17  -9   -3.60    3.10
  18 -17  -9   17.20    3.50
 -18  17   9    5.20    6.00
 -18  17   9    2.50    4.30
 -18  17   9    7.00    4.90
 -18  17   9   12.30    4.70
  19 -18  -9   20.40    4.50
  19 -18  -9   17.30    3.60
 -19  18   9   12.70    5.30
 -19  18   9   12.60    6.50
 -19  18   9   26.50    5.80
 -19  18   9   21.80    4.90
  20 -19  -9   11.70    3.10
 -20  19   9   14.10    4.60
 -20  19   9   14.50    5.40
 -20  19   9   13.80    5.50
 -20  19   9    5.60    6.40
  21 -20  -9    5.90    2.70
 -21  20   9    7.00    4.40
 -21  20   9   -1.60    4.90
  22 -21  -9    3.80    2.60
 -22  21   9    4.10    4.10
 -22  21   9   10.40    5.20
  23 -22  -9   11.80    2.90
 -23  22   9   12.60    4.30
 -23  22   9   20.10    5.50
 -24  23   9    9.60    5.00
 -24  23   9    4.20    3.90
 -25  24   9    4.70    3.30
 -25  24   9   11.60    4.80
 -26  25   9    9.80    3.10
 -26  25   9    1.10    4.00
 -27  26   9    1.20    3.80
 -28  27   9    5.60    3.60
 -28  29  -8    0.20    3.00
  28 -29   8   -1.10    3.50
  28 -29   8    3.10    2.60
 -27  28  -8    5.20    3.60
  27 -28   8    2.60    2.90
  27 -28   8    1.10    2.40
 -26  27  -8    2.30    3.90
  26 -27   8    4.40    3.30
  26 -27   8    2.20    2.90
 -25  26  -8   25.90    5.00
  25 -26   8   24.20    4.30
  25 -26   8   18.60    3.90
 -24  25  -8   41.90    6.00
  24 -25   8   41.50    6.20
  24 -25   8   38.90    6.30
 -23  24  -8   -3.30    4.30
  23 -24   8   -3.80    3.50
  23 -24   8   -1.70    3.40
 -22  23  -8   29.90    5.80
  22 -23   8   25.10    4.60
  22 -23   8   26.80    4.80
 -21  22  -8   15.60    5.30
  21 -22   8   20.40    4.60
  21 -22   8   22.50    4.60
 -20  21  -8    2.00    5.00
 -20  21  -8    0.60    4.70
  20 -21   8    4.40    3.90
  20 -21   8   -1.50    4.50
  20 -21   8    4.60    4.00
 -19  20  -8   27.20    5.80
 -19  20  -8   18.00    5.30
 -19  20  -8    9.70    5.10
  19 -20   8   27.00    6.10
  19 -20   8   29.60    4.80
  19 -20   8   44.40    6.50
 -18  19  -8   -2.60    4.30
 -18  19  -8   11.00    5.30
 -18  19  -8    7.40    4.80
  18 -19   8    8.60    4.00
  18 -19   8    7.50    4.70
  18 -19   8    7.80    3.70
 -17  18  -8    0.20    4.10
 -17  18  -8    9.00    4.80
 -17  18  -8   -4.40    4.10
  17 -18   8   -2.90    3.60
  17 -18   8    2.90    3.30
  17 -18   8   -0.40    4.20
 -16  17  -8   80.29    6.40
 -16  17  -8   64.79    9.70
 -16  17  -8   72.29    8.60
 -16  17  -8   82.59    8.70
  16 -17   8   76.99    7.40
  16 -17   8   73.19    9.20
  16 -17   8   78.59    7.90
 -15  16  -8    2.40    2.30
 -15  16  -8   -2.10    4.40
 -15  16  -8    5.30    4.10
 -15  16  -8    0.50    3.90
  15 -16   8    4.90    3.40
  15 -16   8    0.00    3.90
  15 -16   8    1.40    2.70
 -14  15  -8   39.00    5.40
 -14  15  -8   25.60    4.10
 -14  15  -8   31.30    4.80
 -14  15  -8   33.40    6.00
  14 -15   8   30.50    5.20
  14 -15   8   32.50    4.40
  14 -15   8   29.30    5.30
 -13  14  -8   87.99    6.70
 -13  14  -8   84.69    8.20
 -13  14  -8   95.59   10.10
 -13  14  -8   87.09    8.20
  13 -14   8  110.59    9.20
  13 -14   8   94.19    7.50
  13 -14   8   75.89    7.30
 -12  13  -8   12.60    3.60
 -12  13  -8   13.00    2.40
 -12  13  -8    9.40    4.50
 -12  13  -8   10.60    3.30
  12 -13   8   13.10    2.90
  12 -13   8   10.60    3.60
  12 -13   8   15.60    3.20
 -11  12  -8   83.59    5.80
 -11  12  -8   61.79    7.20
 -11  12  -8   78.59    9.00
 -11  12  -8   77.59    7.10
  11 -12   8   75.19    6.40
  11 -12   8   74.49    7.60
 -10  11  -8   46.80    6.10
 -10  11  -8   58.09    7.70
 -10  11  -8   53.19    4.60
  10 -11   8   60.89    5.30
  10 -11   8   61.59    6.60
  -9  10  -8  395.96   25.40
  -9  10  -8  418.56   24.50
  -9  10  -8  416.66   26.30
   9 -10   8  405.86   24.80
   9 -10   8  441.16   25.60
  -8   9  -8   75.99    8.20
  -8   9  -8   80.29    5.50
   8  -9   8   74.59    5.90
   8  -9   8   80.79    7.10
  -7   8  -8  183.88   13.60
  -7   8  -8  202.88   11.70
   7  -8   8  194.08   12.00
   7  -8   8  184.18   12.90
  -6   7  -8  158.28    9.60
  -6   7  -8  151.08   11.60
   6  -7   8  154.48   10.00
   6  -7   8  159.88   10.90
  -5   6  -8  378.36   23.30
  -5   6  -8  420.56   25.00
   5  -6   8  427.16   24.40
   5  -6   8  376.56   23.60
  -4   5  -8  294.87   18.30
  -4   5  -8  332.87   18.60
  -4   5  -8  306.97   19.90
   4  -5   8  313.87   19.40
  -3   4  -8   41.40    5.80
  -3   4  -8   53.49    3.50
  -3   4  -8   47.70    3.70
   3  -4   8   40.60    5.10
  -2   3  -8   41.70    5.30
  -2   3  -8   37.80    3.00
  -2   3  -8   38.60    3.10
   2  -3   8   41.40    4.80
  -1   2  -8   19.90    2.30
  -1   2  -8   19.80    2.10
  -1   2  -8   21.30    3.50
   1  -2   8   21.10    3.30
   0   1  -8   39.70    5.20
   0   1  -8   41.30    3.20
   0   1  -8   40.40    3.10
   0  -1   8   34.00    4.90
   1   0  -8   19.50    2.30
   1   0  -8   27.70    4.50
   1   0  -8   22.10    2.50
  -1   0   8   25.60    4.40
  -1   0   8   20.30    3.30
   2  -1  -8   29.70    4.30
   2  -1  -8   19.70    2.20
   2  -1  -8   14.30    2.50
  -2   1   8   25.30    4.50
  -2   1   8   19.70    3.40
   3  -2  -8  157.28   10.00
   3  -2  -8  177.08   11.10
  -3   2   8  166.08   11.40
  -3   2   8  157.28   10.70
   4  -3  -8   22.00    3.20
   4  -3  -8   27.20    2.70
  -4   3   8   25.10    3.90
  -4   3   8   28.80    3.80
   5  -4  -8    1.40    1.40
   5  -4  -8    3.40    2.10
  -5   4   8    2.40    2.70
  -5   4   8    2.80    1.70
  -5   4   8    2.40    2.00
   6  -5  -8  186.48   11.40
   6  -5  -8  173.78   10.90
  -6   5   8  182.28   12.60
  -6   5   8  170.18   11.70
  -6   5   8  170.18   11.20
   7  -6  -8    8.30    2.00
   7  -6  -8    5.10    1.80
  -7   6   8    6.00    2.20
  -7   6   8    3.20    2.30
  -7   6   8    4.80    3.20
   8  -7  -8    3.70    1.50
   8  -7  -8    4.60    1.90
  -8   7   8    1.80    2.00
  -8   7   8    3.60    2.40
  -8   7   8    0.40    3.30
   9  -8  -8   63.99    4.40
   9  -8  -8   63.09    5.90
   9  -8  -8   61.29    5.30
  -9   8   8   69.29    7.70
  -9   8   8   64.19    6.40
  -9   8   8   60.29    5.60
  10  -9  -8  164.48   10.60
  10  -9  -8  159.58   11.10
 -10   9   8  154.28   10.70
 -10   9   8  153.78   12.60
 -10   9   8  158.48   11.50
  11 -10  -8   81.99    6.60
  11 -10  -8   80.19    7.20
 -11  10   8   77.89    6.80
 -11  10   8   76.49    9.10
 -11  10   8   71.59    7.60
  12 -11  -8   72.29    6.20
  12 -11  -8   48.10    5.70
  12 -11  -8   66.59    7.00
 -12  11   8   60.79    7.30
 -12  11   8   68.39    9.10
 -12  11   8   64.69    6.80
 -12  11   8   69.39    6.40
  13 -12  -8  125.39   10.20
  13 -12  -8  112.19    9.00
  13 -12  -8  124.59    9.40
 -13  12   8  127.19   10.40
 -13  12   8  119.39   10.00
 -13  12   8  135.89    9.50
  14 -13  -8   79.09    7.40
  14 -13  -8   66.79    7.20
  14 -13  -8   80.99    6.90
 -14  13   8   85.09    8.10
 -14  13   8   85.89    7.60
 -14  13   8   69.89    8.30
  15 -14  -8    9.70    3.10
  15 -14  -8   21.80    3.40
  15 -14  -8   10.00    3.50
  15 -14  -8    0.90    2.90
 -15  14   8   15.20    4.50
 -15  14   8   10.00    3.80
 -15  14   8   24.10    4.60
  16 -15  -8   13.40    3.80
  16 -15  -8   19.70    3.40
  16 -15  -8   11.30    3.20
 -16  15   8    8.20    3.90
 -16  15   8   11.80    4.60
 -16  15   8    8.60    4.30
  17 -16  -8   21.70    4.30
  17 -16  -8   17.80    3.60
  17 -16  -8   19.00    3.60
 -17  16   8   20.40    5.10
 -17  16   8   21.10    4.50
 -17  16   8   21.20    5.20
  18 -17  -8   -1.30    3.20
  18 -17  -8    2.90    2.80
  18 -17  -8   11.00    3.00
 -18  17   8   -2.40    3.70
 -18  17   8   -5.70    4.00
 -18  17   8   -1.10    4.30
  19 -18  -8   51.29    7.40
  19 -18  -8   51.19    6.00
  19 -18  -8   51.69    6.10
 -19  18   8   69.29    9.10
 -19  18   8   53.59    7.60
 -19  18   8   55.39    8.90
  20 -19  -8   14.20    4.30
  20 -19  -8   11.40    3.20
  20 -19  -8   14.80    3.60
 -20  19   8   11.00    6.70
 -20  19   8   11.00    4.90
 -20  19   8   12.20    4.60
 -20  19   8   19.50    5.90
  21 -20  -8    7.00    4.00
  21 -20  -8   -1.20    2.60
  21 -20  -8    0.60    2.40
 -21  20   8    1.20    5.00
 -21  20   8    5.30    4.30
 -21  20   8    4.10    4.20
 -21  20   8   -6.00    5.70
  22 -21  -8    7.70    2.90
 -22  21   8    6.00    4.30
 -22  21   8    9.30    9.40
 -22  21   8    5.60    5.20
  23 -22  -8   10.00    2.60
 -23  22   8   18.30    4.30
 -23  22   8   15.80    5.40
 -24  23   8   13.60    4.00
 -24  23   8    2.30    5.00
 -25  24   8    7.90    4.80
 -25  24   8    5.90    3.60
 -26  25   8   37.80    5.90
 -26  25   8   37.30    5.20
 -27  26   8   21.20    4.90
 -28  27   8    8.30    4.10
 -29  28   8    0.60    3.30
 -29  30  -7   -4.60    2.80
  29 -30   7   -1.10    2.50
 -28  29  -7   11.80    3.70
  28 -29   7    9.90    3.10
  28 -29   7   13.40    2.50
 -27  28  -7    0.20    3.80
  27 -28   7    2.60    3.10
  27 -28   7   -1.50    2.60
 -26  27  -7   14.60    4.60
  26 -27   7    5.50    3.00
  26 -27   7    7.30    3.70
 -25  26  -7   60.09    8.50
  25 -26   7   59.79    6.60
  25 -26   7   56.99    7.40
 -24  25  -7    5.00    4.80
  24 -25   7    6.00    3.60
  24 -25   7    3.00    3.80
 -23  24  -7    9.60    5.00
  23 -24   7    3.30    3.70
  23 -24   7    7.10    4.10
 -22  23  -7   32.70    5.60
  22 -23   7   29.30    8.90
  22 -23   7   28.30    4.70
  22 -23   7   27.30    5.10
 -21  22  -7   16.60    5.00
 -21  22  -7   16.00    5.10
  21 -22   7   24.50    6.20
  21 -22   7   18.00    4.30
  21 -22   7   20.50    4.50
 -20  21  -7   36.90    4.90
 -20  21  -7   21.00    5.30
  20 -21   7   25.70    5.90
  20 -21   7   40.40    5.40
  20 -21   7   29.80    4.70
 -19  20  -7   28.10    4.00
 -19  20  -7   24.50    5.70
  19 -20   7   26.10    4.70
  19 -20   7   25.40    5.70
  19 -20   7   39.40    5.20
 -18  19  -7  150.58   11.90
 -18  19  -7  130.89    9.90
 -18  19  -7  115.89   12.00
  18 -19   7  140.89   10.60
  18 -19   7  132.69   12.20
  18 -19   7  136.89   10.60
 -17  18  -7   97.79    9.60
 -17  18  -7   97.89    7.60
 -17  18  -7   69.89    9.50
  17 -18   7   90.39    8.50
  17 -18   7   85.49    8.00
  17 -18   7   87.49    9.90
 -16  17  -7    8.10    2.90
 -16  17  -7    4.10    4.40
 -16  17  -7    4.10    4.10
  16 -17   7    2.50    4.30
  16 -17   7    6.20    3.10
  16 -17   7    1.40    3.40
 -15  16  -7  129.49   12.20
 -15  16  -7  145.59   11.40
 -15  16  -7  148.19   10.30
  15 -16   7  161.68   10.80
  15 -16   7  152.78   12.00
  15 -16   7  142.19   10.50
 -14  15  -7    3.20    2.50
 -14  15  -7    6.60    3.60
 -14  15  -7   -0.40    4.10
  14 -15   7    4.70    2.90
  14 -15   7    3.30    3.60
  14 -15   7   -0.30    2.50
 -13  14  -7   16.60    4.70
 -13  14  -7   15.80    3.70
 -13  14  -7   16.30    2.90
  13 -14   7   23.10    4.30
  13 -14   7   14.40    3.20
 -12  13  -7    7.50    2.40
 -12  13  -7    7.80    3.10
 -12  13  -7    7.40    4.00
  12 -13   7    7.20    3.20
  12 -13   7    6.70    2.50
 -11  12  -7  116.99   10.50
 -11  12  -7  140.89    8.80
  11 -12   7  135.09    8.80
  11 -12   7  115.89    9.80
 -10  11  -7   37.70    6.40
 -10  11  -7   47.80    4.30
  10 -11   7   45.60    4.40
  10 -11   7   40.20    5.60
  -9  10  -7   10.10    2.10
  -9  10  -7   12.60    3.80
   9 -10   7    6.40    2.10
   9 -10   7    6.10    2.70
  -8   9  -7   62.79    7.00
  -8   9  -7   69.69    5.10
   8  -9   7   62.99    5.10
   8  -9   7   64.99    6.10
  -7   8  -7  247.28   14.90
  -7   8  -7  257.97   16.40
   7  -8   7  259.07   15.80
   7  -8   7  230.98   15.00
  -6   7  -7  146.59    8.60
  -6   7  -7  127.49   10.10
   6  -7   7  128.19    9.40
  -5   6  -7    2.30    2.50
  -5   6  -7    5.50    1.40
   5  -6   7    3.70    2.10
  -4   5  -7   14.10    3.20
  -4   5  -7   13.00    2.20
   4  -5   7   12.50    2.60
  -3   4  -7   57.99    4.10
  -3   4  -7   56.89    5.80
   3  -4   7   62.19    5.30
  -2   3  -7  640.74   37.80
  -2   3  -7  619.84   36.70
  -2   3  -7  655.63   37.30
   2  -3   7  629.14   37.50
  -1   2  -7   17.20    2.10
  -1   2  -7   15.50    2.30
  -1   2  -7   24.00    4.00
   1  -2   7   24.10    3.80
   0   1  -7   63.89    5.90
   0   1  -7   67.99    4.50
   0   1  -7   78.69    5.10
   0  -1   7   66.09    5.10
   0  -1   7   53.79    5.60
   1   0  -7    2.70    1.20
   1   0  -7    4.70    2.30
  -1   0   7    5.20    1.70
  -1   0   7    5.50    2.30
   2  -1  -7   17.70    2.20
   2  -1  -7   19.00    2.80
  -2   1   7   19.70    3.10
  -2   1   7   15.90    2.30
   3  -2  -7   88.69    6.70
   3  -2  -7   88.79    5.80
  -3   2   7   89.99    7.10
  -3   2   7   86.89    6.40
   4  -3  -7    6.30    1.50
   4  -3  -7    6.00    2.00
  -4   3   7    2.30    2.30
  -4   3   7    4.80    1.80
   5  -4  -7    4.10    1.80
   5  -4  -7    2.60    1.50
  -5   4   7    5.70    2.00
  -5   4   7    5.20    2.60
   6  -5  -7   54.19    4.10
   6  -5  -7   42.00    4.00
   6  -5  -7   42.60    4.30
  -6   5   7   41.60    5.40
  -6   5   7   54.39    4.70
   7  -6  -7   34.80    3.30
   7  -6  -7   32.80    4.10
   7  -6  -7   38.30    3.70
  -7   6   7   36.90    5.50
  -7   6   7   35.40    4.40
  -7   6   7   35.70    3.70
   8  -7  -7   22.10    3.80
   8  -7  -7   24.20    3.40
   8  -7  -7   26.30    2.60
  -8   7   7   23.80    3.40
  -8   7   7   23.60    3.40
   9  -8  -7   85.79    7.00
   9  -8  -7   92.79    6.60
  -9   8   7   79.59    7.10
  -9   8   7   88.19    6.50
  10  -9  -7  215.08   14.30
  10  -9  -7  219.98   13.80
 -10   9   7  216.68   13.70
 -10   9   7  214.08   14.30
  11 -10  -7    3.20    2.40
  11 -10  -7    6.10    2.90
 -11  10   7    3.20    2.40
 -11  10   7    6.40    3.10
  12 -11  -7  235.98   16.80
  12 -11  -7  266.37   16.30
 -12  11   7  256.47   16.00
 -12  11   7  255.87   16.80
  13 -12  -7  218.98   15.30
  13 -12  -7  233.08   14.70
 -13  12   7  225.88   15.20
 -13  12   7  188.58   14.80
 -13  12   7  229.28   14.20
  14 -13  -7   52.09    6.30
  14 -13  -7   40.50    6.80
  14 -13  -7   41.00    6.60
 -14  13   7   40.70    6.40
 -14  13   7   49.40    6.80
 -14  13   7   54.89    5.90
  15 -14  -7  193.68   13.40
  15 -14  -7  215.28   15.10
  15 -14  -7  213.18   14.10
  15 -14  -7  174.18   13.30
 -15  14   7  215.58   13.60
 -15  14   7  185.88   14.10
 -15  14   7  212.78   14.70
  16 -15  -7   -0.20    3.30
  16 -15  -7    1.30    2.70
  16 -15  -7    4.40    4.10
  16 -15  -7   -1.90    2.50
 -16  15   7   -0.10    3.40
 -16  15   7    0.10    3.30
 -16  15   7   -4.00    3.50
 -16  15   7   -0.50    3.40
  17 -16  -7    6.50    3.80
  17 -16  -7    8.40    3.20
  17 -16  -7    2.60    4.00
  17 -16  -7    3.80    3.00
 -17  16   7    7.00    3.70
 -17  16   7    1.30    3.80
 -17  16   7    7.10    4.50
  18 -17  -7   15.40    3.60
  18 -17  -7   23.50    4.90
  18 -17  -7   20.90    5.40
  18 -17  -7   15.40    3.70
 -18  17   7   23.20    4.50
 -18  17   7   20.10    5.00
 -18  17   7   31.70    5.70
  19 -18  -7    3.60    4.50
  19 -18  -7    2.20    3.80
  19 -18  -7    3.60    3.20
  19 -18  -7    6.60    3.20
 -19  18   7    7.90    4.80
 -19  18   7   11.60    4.90
 -19  18   7    8.10    4.00
  20 -19  -7    1.50    3.90
  20 -19  -7    0.40    2.80
  20 -19  -7   -5.80    2.90
 -20  19   7   -2.20    4.40
 -20  19   7    2.20    3.80
 -20  19   7   -0.10    4.50
  21 -20  -7    0.80    2.90
  21 -20  -7    7.00    3.40
  21 -20  -7   -2.00    3.80
 -21  20   7   10.60    5.30
 -21  20   7   -2.50    4.00
 -21  20   7    7.80    4.80
  22 -21  -7   32.00    4.30
  22 -21  -7   28.40    5.60
  22 -21  -7   43.80    6.20
 -22  21   7   31.00    6.10
 -22  21   7   35.70    6.20
 -22  21   7   32.90    5.20
  23 -22  -7    3.50    2.70
  23 -22  -7    0.70    3.10
 -23  22   7    1.00    5.10
 -23  22   7    2.10    4.00
  24 -23  -7   21.60    3.30
  24 -23  -7   35.40    5.50
 -24  23   7   33.90    6.30
 -24  23   7   24.60    4.70
  25 -24  -7   28.40    3.70
 -25  24   7   25.30    4.30
 -25  24   7   20.80    5.80
 -26  25   7   11.70    5.00
 -26  25   7    5.40    3.20
 -27  26   7    2.90    4.30
 -28  27   7    1.50    3.90
 -29  28   7   22.70    4.50
 -30  29   7   -0.10    3.10
 -30  31  -6    2.40    2.80
  30 -31   6    1.30    2.30
 -29  30  -6    3.50    3.30
  29 -30   6    6.20    2.90
 -28  29  -6   -0.20    3.50
  28 -29   6    1.90    2.30
  28 -29   6    3.00    3.00
 -27  28  -6    6.00    4.30
  27 -28   6    6.90    3.50
  27 -28   6    2.00    2.70
 -26  27  -6    1.00    4.40
  26 -27   6   -2.00    3.00
  26 -27   6    0.40    3.60
 -25  26  -6    0.00    4.50
  25 -26   6    0.60    3.30
  25 -26   6    2.30    3.90
 -24  25  -6   10.70    4.90
  24 -25   6   19.90    4.70
  24 -25   6   18.00    4.10
  23 -24   6    6.00    3.90
  23 -24   6    1.10    4.10
 -22  23  -6   -1.90    3.50
  22 -23   6   -7.60    4.30
  22 -23   6   -2.50    3.80
  22 -23   6   -1.60    3.70
 -21  22  -6   17.60    4.00
 -21  22  -6   22.40    5.00
  21 -22   6   22.80    4.40
  21 -22   6   11.80    4.40
  21 -22   6   20.00    5.80
 -20  21  -6  107.69    9.30
 -20  21  -6  113.19   10.90
  20 -21   6  111.49   11.60
  20 -21   6  138.39   10.00
  20 -21   6  117.89   10.20
 -19  20  -6   -4.00    4.20
 -19  20  -6    1.70    3.20
  19 -20   6    4.40    3.60
  19 -20   6    2.30    3.70
  19 -20   6    4.20    4.80
 -18  19  -6    0.80    4.00
 -18  19  -6    3.60    3.00
 -18  19  -6    3.90    4.10
 -18  19  -6   -3.40    3.80
  18 -19   6    4.10    3.50
  18 -19   6    3.10    3.40
  18 -19   6    2.80    4.50
 -17  18  -6  231.18   16.00
 -17  18  -6  229.08   15.00
 -17  18  -6  212.58   16.20
 -17  18  -6  209.28   15.80
  17 -18   6  239.18   16.60
  17 -18   6  220.98   14.90
  17 -18   6  233.18   15.00
 -16  17  -6   28.10    4.60
 -16  17  -6   33.70    5.20
 -16  17  -6   10.80    4.50
 -16  17  -6   40.30    5.40
  16 -17   6   24.70    5.00
  16 -17   6   25.70    4.10
  16 -17   6   26.60    4.10
 -15  16  -6  256.17   16.90
 -15  16  -6  258.87   16.20
 -15  16  -6  273.97   17.70
  15 -16   6  215.98   16.10
  15 -16   6  254.87   16.30
  15 -16   6  265.67   17.40
 -14  15  -6   31.50    4.60
 -14  15  -6   39.90    5.10
 -14  15  -6   40.50    6.60
  14 -15   6   41.00    6.50
  14 -15   6   34.90    4.50
  14 -15   6   35.30    4.30
 -13  14  -6   93.09    8.80
 -13  14  -6  106.09    9.60
 -13  14  -6  113.59    8.00
  13 -14   6  104.99    9.00
  13 -14   6  108.89    8.00
 -12  13  -6  137.59   10.70
 -12  13  -6  145.09    9.30
  12 -13   6  118.19   10.00
  12 -13   6  135.39    9.10
 -11  12  -6  382.96   22.10
 -11  12  -6  351.96   23.10
  11 -12   6  380.36   22.80
  11 -12   6  354.76   22.00
 -10  11  -6  377.26   21.00
 -10  11  -6  337.67   22.00
  10 -11   6  342.37   20.90
  10 -11   6  341.97   21.60
  -9  10  -6  223.68   15.10
  -9  10  -6  241.08   14.10
   9 -10   6  229.08   14.60
   9 -10   6  218.58   13.90
  -8   9  -6   31.50    3.70
   8  -9   6   49.50    4.70
  -7   8  -6   24.50    3.80
  -7   8  -6   25.70    2.90
   7  -8   6   22.60    3.90
  -6   7  -6   41.90    4.90
  -6   7  -6   36.60    3.30
   6  -7   6   36.20    4.20
  -5   6  -6   28.90    2.60
  -5   6  -6   15.50    2.90
   5  -6   6   23.70    3.40
  -4   5  -6   46.00    3.80
  -4   5  -6   57.69    5.20
   4  -5   6   56.29    4.70
  -3   4  -6   21.30    3.70
  -3   4  -6   18.00    2.20
   3  -4   6   19.50    3.10
  -2   3  -6  627.44   36.10
  -2   3  -6  633.84   36.90
   2  -3   6  611.94   36.60
  -1   2  -6   23.60    3.70
  -1   2  -6   29.30    2.40
   1  -2   6   27.00    3.50
   0   1  -6  403.06   22.70
   0   1  -6  368.96   22.00
   0  -1   6  335.67   22.20
   0  -1   6  403.86   22.60
   1   0  -6   19.20    3.20
   1   0  -6   27.00    2.30
  -1   0   6   15.30    2.60
  -1   0   6   24.30    2.70
   2  -1  -6   30.60    2.70
   2  -1  -6   28.00    3.40
  -2   1   6   30.60    3.10
  -2   1   6   34.60    3.90
   3  -2  -6   57.79    3.90
   3  -2  -6   51.29    4.50
  -3   2   6   54.99    4.90
  -3   2   6   50.19    4.30
   4  -3  -6   14.00    2.60
   4  -3  -6   21.90    2.40
  -4   3   6   21.80    2.90
  -4   3   6   11.40    2.60
   5  -4  -6  115.69    7.80
   5  -4  -6  112.69    8.00
   5  -4  -6  134.89    7.80
  -5   4   6  133.59    8.20
  -5   4   6  109.49    8.60
   6  -5  -6   27.50    3.40
   6  -5  -6   28.50    2.70
   6  -5  -6   21.30    2.90
  -6   5   6   23.20    3.40
   7  -6  -6   -0.20    1.50
   7  -6  -6    7.60    2.10
   7  -6  -6    0.80    1.10
  -7   6   6    1.80    1.80
   8  -7  -6   84.09    6.70
   8  -7  -6   81.29    5.50
   8  -7  -6   95.99    6.40
  -8   7   6   94.09    6.80
   9  -8  -6  648.74   40.10
   9  -8  -6  716.83   39.80
  -9   8   6  692.43   40.00
  -9   8   6  653.63   39.50
  10  -9  -6   38.80    4.90
  10  -9  -6   46.00    4.60
 -10   9   6   39.10    4.90
 -10   9   6   38.60    4.10
  11 -10  -6  268.17   16.80
  11 -10  -6  265.07   17.20
 -11  10   6  258.67   16.40
 -11  10   6  275.97   17.10
  12 -11  -6  140.59   10.20
  12 -11  -6  131.69    9.60
 -12  11   6  129.49    9.90
 -12  11   6  128.59    9.10
  13 -12  -6   12.50    3.60
  13 -12  -6   20.90    3.60
 -13  12   6   20.10    3.20
 -13  12   6   20.40    3.90
  14 -13  -6  480.95   28.70
  14 -13  -6  477.95   29.40
 -14  13   6  440.06   28.80
 -14  13   6  475.95   28.10
  15 -14  -6    5.70    3.30
  15 -14  -6    6.40    3.60
  15 -14  -6    1.10    2.50
 -15  14   6    3.70    3.30
 -15  14   6    1.40    2.80
  16 -15  -6   15.40    3.10
  16 -15  -6   10.50    3.80
  16 -15  -6    8.20    4.00
  16 -15  -6   10.00    2.80
 -16  15   6    7.20    3.70
 -16  15   6   10.70    4.00
 -16  15   6    8.20    3.30
  17 -16  -6   49.90    5.90
  17 -16  -6   43.80    7.80
  17 -16  -6   47.80    7.00
  17 -16  -6   71.89    6.20
 -17  16   6   47.00    6.90
 -17  16   6   56.39    6.60
 -17  16   6   59.49    7.90
  18 -17  -6   -2.50    2.70
  18 -17  -6   -4.50    4.00
  18 -17  -6    8.60    2.90
  18 -17  -6    2.20    3.60
 -18  17   6    3.30    4.30
 -18  17   6    3.90    3.50
 -18  17   6    3.10    3.80
 -18  17   6    5.50    4.20
  19 -18  -6   -2.20    4.40
  19 -18  -6   -1.10    2.50
  19 -18  -6    5.10    3.90
  19 -18  -6    2.00    3.00
 -19  18   6   -1.30    4.30
 -19  18   6    0.30    4.40
 -19  18   6    3.40    3.50
 -19  18   6    2.90    3.90
  20 -19  -6    4.90    4.20
  20 -19  -6    3.20    5.10
  20 -19  -6    2.70    2.80
  20 -19  -6    5.20    3.40
 -20  19   6    3.70    4.40
 -20  19   6   -4.30    4.00
 -20  19   6    0.40    4.40
 -20  19   6    4.10    3.80
  21 -20  -6    1.80    4.10
  21 -20  -6    3.30    3.10
  21 -20  -6    6.40    3.40
  21 -20  -6    4.90    5.20
 -21  20   6    8.80    4.80
 -21  20   6    4.00    3.80
 -21  20   6    6.80    5.10
  22 -21  -6    3.30    6.50
  22 -21  -6    5.00    4.30
  22 -21  -6   -0.50    2.90
  22 -21  -6    7.60    3.80
 -22  21   6    0.90    3.80
 -22  21   6    4.80    4.90
 -22  21   6    5.00    5.10
  23 -22  -6   19.50    4.30
  23 -22  -6   18.10    3.60
  23 -22  -6    9.90    4.50
 -23  22   6   20.90    5.50
 -23  22   6   19.10    4.40
 -23  22   6   15.40    5.30
  24 -23  -6   28.20    3.70
  24 -23  -6   23.40    4.40
 -24  23   6   21.90    4.40
 -24  23   6   36.30    6.50
  25 -24  -6    4.70    3.50
 -25  24   6    5.00    5.30
 -25  24   6    3.00    3.40
  26 -25  -6   -1.00    3.10
 -26  25   6    0.00    4.70
 -26  25   6    3.00    3.20
  27 -26  -6    2.50    2.80
 -27  26   6   -5.20    4.30
  28 -27  -6   16.80    2.60
 -28  27   6    8.20    4.60
 -29  28   6    4.10    4.00
 -30  29   6   28.60    4.50
 -31  30   6    5.30    3.00
 -30  31  -5   -0.50    2.90
  30 -31   5    1.70    2.70
 -29  30  -5    2.90    3.50
  29 -30   5    2.80    3.00
 -28  29  -5    0.50    4.00
  28 -29   5    3.90    3.40
  28 -29   5    5.50    2.50
 -27  28  -5   58.89    8.00
  27 -28   5   49.70    5.90
  27 -28   5   60.69    7.10
 -26  27  -5    7.70    4.70
  26 -27   5    7.00    3.80
  26 -27   5    6.90    3.30
  25 -26   5   17.90    4.60
  25 -26   5   18.40    3.90
  24 -25   5   93.39    9.20
  24 -25   5   93.09    8.40
 -23  24  -5   -2.20    3.40
  23 -24   5    1.20    3.90
  23 -24   5   -0.60    3.50
  23 -24   5    5.30    5.30
 -22  23  -5   21.90    4.30
  22 -23   5   12.80    4.00
  22 -23   5   12.50    5.50
  22 -23   5   20.80    4.70
 -21  22  -5    8.20    4.80
 -21  22  -5   14.70    4.00
 -21  22  -5   12.80    5.20
  21 -22   5    4.90    4.00
  21 -22   5    7.20    3.70
  21 -22   5    7.90    5.20
 -20  21  -5   36.50    5.60
 -20  21  -5   22.80    4.50
 -20  21  -5   28.40    5.80
  20 -21   5   25.00    4.30
  20 -21   5   22.40    6.00
  20 -21   5   21.50    4.80
 -19  20  -5    9.90    4.40
 -19  20  -5   16.00    4.10
 -19  20  -5   12.20    4.70
  19 -20   5   10.00    3.60
  19 -20   5   25.90    5.70
  19 -20   5   12.40    4.10
 -18  19  -5   23.50    5.00
 -18  19  -5   27.30    4.90
 -18  19  -5   22.50    4.30
  18 -19   5   25.50    5.60
  18 -19   5   34.10    4.50
  18 -19   5   21.90    4.20
 -17  18  -5   48.30    7.30
 -17  18  -5   65.09    6.80
 -17  18  -5   69.59    7.70
 -17  18  -5   69.59    7.60
  17 -18   5   67.29    6.70
  17 -18   5   65.69    8.30
  17 -18   5   61.19    6.60
 -16  17  -5  101.09    9.00
 -16  17  -5  114.09    8.60
 -16  17  -5  105.89    9.50
 -16  17  -5  108.09    9.40
  16 -17   5  102.79    9.80
  16 -17   5   98.79    8.20
  16 -17   5  106.19    8.30
 -15  16  -5    9.20    3.50
 -15  16  -5   17.10    3.30
 -15  16  -5    5.00    3.60
  15 -16   5   10.60    3.90
  15 -16   5   13.70    3.00
  15 -16   5   11.90    3.10
 -14  15  -5    1.00    3.20
 -14  15  -5   -1.70    2.50
  14 -15   5    1.90    2.50
  14 -15   5    2.00    3.20
 -13  14  -5   19.80    4.10
 -13  14  -5   14.10    3.00
  13 -14   5   20.10    3.10
  13 -14   5   19.50    3.90
 -12  13  -5  117.89    8.80
 -12  13  -5   93.99    7.70
  12 -13   5  102.09    7.60
  12 -13   5  121.79    8.70
 -11  12  -5  104.99    9.10
 -11  12  -5  124.49    8.20
  11 -12   5  116.09    7.80
  11 -12   5  122.49    8.80
 -10  11  -5 1137.99   64.09
 -10  11  -5 1099.59   63.39
  10 -11   5 1038.30   63.19
  10 -11   5 1106.79   63.79
  -9  10  -5    2.50    1.70
  -9  10  -5    2.00    2.40
   9 -10   5    2.00    2.10
  -8   9  -5  261.37   15.90
  -8   9  -5  237.28   15.00
   8  -9   5  249.48   15.40
  -7   8  -5  164.48    9.90
   7  -8   5  153.68   10.30
   6  -7   5   12.60    2.20
  -5   6  -5    9.60    1.50
   5  -6   5    9.00    1.90
  -4   5  -5  222.48   12.40
   4  -5   5  190.68   12.70
  -3   4  -5  103.59    6.30
   3  -4   5   95.39    6.70
  -2   3  -5    9.90    1.60
   2  -3   5   10.80    1.90
  -1   2  -5    4.70    1.00
  -1   2  -5    4.00    1.70
   1  -2   5    1.70    1.00
   1  -2   5    3.40    1.50
   0   1  -5    8.10    1.70
   0  -1   5    6.20    1.70
   1   0  -5  120.49    6.70
   1   0  -5   92.79    7.10
  -1   0   5   96.69    7.10
  -1   0   5  114.89    6.90
   2  -1  -5    1.40    1.00
   2  -1  -5    3.00    1.40
  -2   1   5    3.40    1.60
  -2   1   5    1.40    1.10
   3  -2  -5 1389.86   74.69
   3  -2  -5 1223.58   74.39
  -3   2   5 1193.88   74.59
  -3   2   5 1381.86   74.89
   4  -3  -5 1688.43   96.09
   4  -3  -5 1621.84   95.79
   4  -3  -5 1740.83   95.89
  -4   3   5 1706.83   96.29
  -4   3   5 1596.14   95.99
   5  -4  -5  806.12   46.10
   5  -4  -5  809.32   46.10
   5  -4  -5  797.12   46.30
  -5   4   5  777.82   46.30
   6  -5  -5    4.30    1.10
   6  -5  -5    4.30    1.60
   6  -5  -5    2.40    1.40
  -6   5   5    6.10    1.70
   7  -6  -5   33.70    3.20
   7  -6  -5   31.30    3.60
   7  -6  -5   29.90    2.40
  -7   6   5   28.30    3.40
   8  -7  -5  121.99    8.00
   8  -7  -5  112.79    8.30
  -8   7   5  123.39    8.20
   9  -8  -5    8.70    2.00
   9  -8  -5    5.90    2.20
  -9   8   5    4.70    2.00
  10  -9  -5  179.68   11.20
  10  -9  -5  177.58   11.60
 -10   9   5  165.38   11.40
 -10   9   5  164.68   10.80
  11 -10  -5   65.79    5.80
  11 -10  -5   66.39    6.30
 -11  10   5   64.19    6.00
 -11  10   5   68.89    5.30
  12 -11  -5  220.98   14.80
 -12  11   5  218.98   14.50
 -12  11   5  222.18   13.80
  13 -12  -5  563.94   34.70
 -13  12   5  565.54   33.60
 -13  12   5  583.64   34.40
  14 -13  -5   32.40    5.90
 -14  13   5   35.30    4.60
 -14  13   5   32.60    4.70
  15 -14  -5    4.50    3.40
 -15  14   5    5.10    3.50
 -15  14   5    5.40    2.90
  16 -15  -5   44.70    4.90
  16 -15  -5   20.30    4.60
 -16  15   5   37.40    5.30
 -16  15   5   35.20    5.90
 -16  15   5   28.00    4.80
  17 -16  -5   33.80    5.20
  17 -16  -5   32.90    5.10
  17 -16  -5   42.00    7.20
 -17  16   5   45.40    5.70
 -17  16   5   36.80    5.70
 -17  16   5   44.40    5.70
  18 -17  -5   22.20    4.00
  18 -17  -5   15.50    5.40
  18 -17  -5   23.50    3.60
 -18  17   5   25.10    5.00
 -18  17   5   24.50    4.00
 -18  17   5   18.90    4.90
  19 -18  -5   45.10    6.90
  19 -18  -5   36.50    5.10
  19 -18  -5   39.50    5.90
 -19  18   5   46.50    6.50
 -19  18   5   42.00    6.20
 -19  18   5   41.10    6.20
  20 -19  -5   25.30    5.40
  20 -19  -5   22.90    6.10
  20 -19  -5   20.40    3.70
  20 -19  -5   36.80    5.90
 -20  19   5   25.50    5.60
 -20  19   5   25.60    5.40
 -20  19   5   22.60    4.40
  21 -20  -5   28.40    6.10
  21 -20  -5   24.60    4.70
  21 -20  -5   36.10    4.40
  21 -20  -5   32.60    5.70
 -21  20   5   16.50    4.30
 -21  20   5   31.90    6.20
 -21  20   5   28.20    5.70
 -21  20   5   28.30    5.70
  22 -21  -5    2.30    2.90
  22 -21  -5    9.40    3.90
  22 -21  -5   10.20    4.90
  22 -21  -5    2.90    5.40
 -22  21   5    6.10    3.80
 -22  21   5    2.30    4.70
 -22  21   5    4.00    4.90
 -22  21   5    6.30    4.90
  23 -22  -5    6.40    4.30
  23 -22  -5    0.20    2.70
  23 -22  -5    5.70    3.70
  23 -22  -5    2.70    5.50
 -23  22   5    6.30    5.30
 -23  22   5    2.40    3.70
 -23  22   5    5.20    4.60
  24 -23  -5   33.30    4.40
  24 -23  -5   30.90    8.30
  24 -23  -5   33.20    5.70
  24 -23  -5   40.90    6.80
 -24  23   5   38.30    6.40
 -24  23   5   39.30    6.40
 -24  23   5   32.70    4.70
  25 -24  -5    8.20    4.00
  25 -24  -5    6.60    2.80
 -25  24   5   16.80    5.60
 -25  24   5   15.40    3.70
  26 -25  -5    1.70    3.40
 -26  25   5   -5.70    4.60
  27 -26  -5   13.50    3.70
 -27  26   5   18.80    5.30
  28 -27  -5   -2.20    2.80
 -28  27   5   -0.40    4.20
  29 -28  -5   -0.80    2.30
 -29  28   5    0.10    3.80
  30 -29  -5    3.90    3.00
 -30  29   5    0.40    3.60
 -31  30   5    4.40    3.20
 -31  32  -4    6.50    3.00
  31 -32   4   10.30    2.60
 -30  31  -4    1.00    3.10
  30 -31   4   -1.90    2.60
 -29  30  -4    3.70    3.70
  29 -30   4    6.60    3.20
 -28  29  -4    6.40    4.20
  28 -29   4    2.60    3.40
 -27  28  -4    5.40    4.40
  27 -28   4    4.90    3.60
  27 -28   4    1.90    2.80
  26 -27   4   89.19    8.50
  26 -27   4   85.79    7.60
 -25  26  -4   32.40    4.60
  25 -26   4   46.40    7.20
  25 -26   4   32.00    4.60
 -24  25  -4   12.60    6.30
  24 -25   4   12.40    5.80
  24 -25   4   15.50    3.80
  24 -25   4   16.60    4.60
 -23  24  -4   -3.50    3.70
  23 -24   4    1.60    3.90
  23 -24   4    1.50    3.50
  23 -24   4    1.20    5.20
 -22  23  -4  116.19   11.80
 -22  23  -4  114.79   10.20
  22 -23   4  113.89   10.30
  22 -23   4  118.89    9.50
  22 -23   4  111.39   12.00
 -21  22  -4    5.60    5.20
 -21  22  -4    7.00    3.90
  21 -22   4    7.00    3.60
  21 -22   4    3.90    3.60
  21 -22   4    8.00    5.00
 -20  21  -4  137.19   11.00
 -20  21  -4  129.59   10.60
 -20  21  -4  133.49   12.00
  20 -21   4  133.19   12.60
  20 -21   4  138.99   10.30
  20 -21   4  133.99   10.60
 -19  20  -4    2.20    3.40
 -19  20  -4    0.10    3.50
 -19  20  -4    5.80    4.40
  19 -20   4    0.30    3.10
  19 -20   4    7.30    4.90
  19 -20   4    3.90    3.40
 -18  19  -4    1.10    3.20
 -18  19  -4   -3.90    3.60
 -18  19  -4   -1.80    3.20
  18 -19   4   -2.80    3.70
  18 -19   4    1.50    3.00
  18 -19   4    0.20    3.10
 -17  18  -4  185.38   13.70
 -17  18  -4  195.98   13.20
 -17  18  -4  167.38   13.10
  17 -18   4  193.08   12.80
  17 -18   4  186.38   14.20
  17 -18   4  198.48   12.70
 -16  17  -4    4.90    3.20
 -16  17  -4    5.50    3.60
 -16  17  -4    2.00    3.20
 -16  17  -4    6.50    3.10
  16 -17   4    0.60    3.40
  16 -17   4    6.60    2.80
  16 -17   4    2.80    2.60
 -15  16  -4   55.59    6.70
 -15  16  -4   72.79    6.60
  15 -16   4   60.19    7.40
  15 -16   4   66.29    5.90
 -14  15  -4   -1.20    2.80
 -14  15  -4    1.60    2.60
  14 -15   4   -0.40    2.20
  14 -15   4    3.10    3.10
 -13  14  -4    6.00    2.40
 -13  14  -4    9.70    3.20
  13 -14   4    6.40    2.90
  13 -14   4    7.40    2.40
 -12  13  -4   13.40    3.20
 -12  13  -4   18.90    2.90
  12 -13   4   17.10    2.60
  12 -13   4   14.10    3.20
 -11  12  -4  457.35   26.40
 -11  12  -4  419.86   25.80
  11 -12   4  435.66   26.20
  11 -12   4  422.86   25.70
 -10  11  -4  547.05   31.40
 -10  11  -4  522.75   31.90
  10 -11   4  532.85   31.70
  -9  10  -4  146.19    8.90
   9 -10   4  128.99    9.20
  -8   9  -4  775.12   44.30
   8  -9   4  752.42   44.60
  -7   8  -4  262.77   16.10
   7  -8   4  279.17   16.40
  -6   7  -4  351.26   21.10
   6  -7   4  367.16   21.40
  -5   6  -4  411.36   25.70
   5  -6   4  473.55   26.00
  -4   5  -4  330.67   19.70
   4  -5   4  343.97   20.00
  -3   4  -4 4434.26  259.87
   3  -4   4 4662.83  260.07
  -2   3  -4  917.01   52.79
   2  -3   4  920.11   52.99
  -1   2  -4  436.66   25.50
   1  -2   4  404.76   25.60
   1  -2   4  482.65   25.80
   0   1  -4 1082.19   62.49
   0  -1   4 1129.29   62.79
   0  -1   4 1058.19   62.59
   1   0  -4   10.30    1.50
  -1   0   4   10.70    1.70
   2  -1  -4  434.96   26.60
   2  -1  -4  494.55   26.80
  -2   1   4  424.86   26.70
  -2   1   4  485.45   27.00
   3  -2  -4  253.37   14.70
   3  -2  -4  256.57   14.60
   3  -2  -4  239.88   14.50
  -3   2   4  235.48   14.60
   4  -3  -4  232.18   12.90
   4  -3  -4  244.78   12.70
   4  -3  -4  192.28   12.60
  -4   3   4  180.58   12.70
   5  -4  -4  117.59    6.90
   5  -4  -4  109.99    7.10
   5  -4  -4  110.59    7.30
  -5   4   4  113.69    7.30
   6  -5  -4   81.79    5.00
   6  -5  -4   81.39    5.50
   6  -5  -4   84.39    5.80
  -6   5   4   80.79    5.70
   7  -6  -4  785.72   43.10
   7  -6  -4  708.53   42.80
  -7   6   4  718.73   42.90
   8  -7  -4  572.84   33.60
  -8   7   4  567.64   33.50
   9  -8  -4  796.02   45.80
  -9   8   4  765.42   45.50
  10  -9  -4  219.78   15.70
 -10   9   4  279.87   15.60
  11 -10  -4   82.19    7.30
 -11  10   4   97.39    7.10
 -11  10   4   89.89    6.40
  12 -11  -4  418.86   24.90
 -12  11   4  388.46   24.00
 -12  11   4  405.86   24.50
  13 -12  -4   55.39    6.10
 -13  12   4   54.19    4.90
 -13  12   4   47.80    5.70
  14 -13  -4   40.90    6.30
 -14  13   4   51.49    5.10
 -14  13   4   70.09    6.30
  15 -14  -4   75.59    7.50
 -15  14   4   60.89    5.80
 -15  14   4   58.89    6.80
  16 -15  -4   84.39    9.00
 -16  15   4  107.19    8.80
 -16  15   4   90.59    7.40
  17 -16  -4   73.39    8.90
  17 -16  -4   85.29    7.40
 -17  16   4   84.79    8.50
 -17  16   4   90.09    8.50
 -17  16   4   96.89    7.40
  18 -17  -4  444.66   28.00
  18 -17  -4  404.06   26.50
 -18  17   4  438.96   26.20
 -18  17   4  432.56   27.50
 -18  17   4  452.85   27.40
  19 -18  -4    4.00    4.20
  19 -18  -4    2.60    3.10
 -19  18   4    0.80    3.10
 -19  18   4    2.80    4.00
 -19  18   4    1.70    4.20
  20 -19  -4  140.09   13.20
  20 -19  -4  151.88   11.20
 -20  19   4  158.28   12.90
 -20  19   4  148.99   11.00
 -20  19   4  164.68   13.00
  21 -20  -4   -1.30    3.30
  21 -20  -4   -2.40    4.20
  21 -20  -4    3.10    3.00
 -21  20   4    1.60    4.40
 -21  20   4   -4.60    4.60
 -21  20   4    3.40    3.40
  22 -21  -4    1.50    4.70
  22 -21  -4   12.30    4.00
  22 -21  -4   15.20    3.50
 -22  21   4    9.30    5.40
 -22  21   4   22.50    5.80
 -22  21   4   16.80    3.80
  23 -22  -4    4.00    2.80
  23 -22  -4    5.00    5.20
  23 -22  -4    4.80    3.80
 -23  22   4    6.40    5.50
 -23  22   4   -0.10    4.80
 -23  22   4    5.00    3.50
 -23  22   4    0.30    4.70
  24 -23  -4    4.60    3.90
  24 -23  -4    8.00    2.90
  24 -23  -4    2.10    5.60
 -24  23   4   -0.30    3.20
 -24  23   4    0.90    4.70
 -24  23   4    2.40    4.70
  25 -24  -4   36.00    5.40
  25 -24  -4   42.00    5.10
  25 -24  -4   34.20    6.10
 -25  24   4   25.90    6.00
 -25  24   4   38.60    5.20
 -25  24   4   29.20    6.10
  26 -25  -4   -2.10    3.40
 -26  25   4   -5.20    4.60
  27 -26  -4    5.30    3.70
 -27  26   4    2.40    4.70
  28 -27  -4    3.60    3.40
 -28  27   4    1.30    4.50
  29 -28  -4   26.20    3.90
 -29  28   4   16.40    4.70
  30 -29  -4   20.50    3.30
 -30  29   4   20.50    4.40
  31 -30  -4   -4.00    1.70
 -31  30   4    4.40    3.20
 -32  31   4    3.40    2.60
 -31  32  -3    0.00    2.80
  31 -32   3    3.90    2.50
 -30  31  -3    1.70    3.20
  30 -31   3    9.60    3.20
 -29  30  -3   11.00    4.20
  29 -30   3    5.30    3.30
 -28  29  -3    0.70    4.10
 -28  29  -3   -1.00    1.90
  28 -29   3   -0.40    3.50
 -27  28  -3    6.00    3.40
  27 -28   3    9.40    4.10
  27 -28   3   20.80    3.10
 -26  27  -3   50.79    6.40
  26 -27   3   37.70    5.90
  26 -27   3   58.89    7.50
  25 -26   3   25.20    4.00
  25 -26   3   19.00    4.60
 -24  25  -3  141.69   12.20
 -24  25  -3  164.98   13.70
  24 -25   3  156.28   11.10
  24 -25   3  161.68   12.10
  24 -25   3  134.49   13.80
 -23  24  -3    0.80    5.20
 -23  24  -3    3.00    4.10
  23 -24   3   -1.50    3.80
  23 -24   3    3.10    3.40
  23 -24   3   -2.50    4.90
 -22  23  -3    3.70    4.00
 -22  23  -3    7.50    5.40
  22 -23   3    1.30    3.40
  22 -23   3    5.00    3.90
  22 -23   3    4.40    4.90
 -21  22  -3   12.10    4.30
 -21  22  -3   11.10    5.00
  21 -22   3    7.50    5.00
  21 -22   3   10.50    3.60
  21 -22   3    8.50    4.10
 -20  21  -3    2.60    4.30
 -20  21  -3    1.10    3.90
 -20  21  -3   -3.00    4.60
  20 -21   3   -0.40    3.30
  20 -21   3    0.80    4.40
  20 -21   3    1.70    3.20
 -19  20  -3  111.89   10.50
 -19  20  -3  105.99    9.40
  19 -20   3  108.59    8.80
  19 -20   3  104.69    8.50
  19 -20   3   91.99   10.40
 -18  19  -3   67.29    8.30
 -18  19  -3   70.79    6.90
 -18  19  -3   69.99    7.60
  18 -19   3   66.59    6.80
  18 -19   3   59.79    6.50
  18 -19   3   71.59    8.70
 -17  18  -3    3.80    3.00
 -17  18  -3   10.20    3.50
 -17  18  -3   12.50    4.10
  17 -18   3    8.40    3.80
  17 -18   3    9.20    3.00
  17 -18   3    8.20    2.80
 -16  17  -3  133.89   10.80
 -16  17  -3  140.79   10.50
 -16  17  -3  139.89   10.30
  16 -17   3  141.79   10.00
  16 -17   3  146.59    9.80
  16 -17   3  146.59   11.30
 -15  16  -3   75.89    6.70
 -15  16  -3   74.99    6.90
  15 -16   3   71.29    7.50
  15 -16   3   73.99    6.20
 -14  15  -3  216.58   13.80
 -14  15  -3  214.08   13.90
  14 -15   3  202.28   13.30
  14 -15   3  216.68   14.40
 -13  14  -3   99.29    7.30
 -13  14  -3   80.89    6.90
  13 -14   3   87.09    7.60
  13 -14   3   85.59    6.50
 -12  13  -3   82.29    6.70
 -12  13  -3   80.99    6.40
  12 -13   3   78.69    6.00
  12 -13   3   78.69    6.90
 -11  12  -3  349.17   22.80
 -11  12  -3  427.76   23.30
  11 -12   3  407.96   23.30
  11 -12   3  346.57   22.60
 -10  11  -3   74.59    5.80
  10 -11   3   82.99    6.20
  -9  10  -3  163.88   10.60
   9 -10   3  173.98   10.90
  -8   9  -3    0.00    1.30
   8  -9   3    1.70    1.60
  -7   8  -3 1203.38   73.99
   7  -8   3 1371.96   74.29
  -6   7  -3  690.03   41.20
   6  -7   3  736.53   41.40
  -5   6  -3 1027.00   57.59
   5  -6   3  976.10   57.79
  -4   5  -3  799.22   47.80
   4  -5   3  863.41   48.00
  -3   4  -3  223.88   14.50
   3  -4   3  272.17   14.80
  -2   3  -3 2743.93  165.68
   2  -3   3 3057.19  165.98
  -1   2  -3   88.89    5.30
  -1   2  -3   90.59    5.30
   1  -2   3   76.49    5.50
   0   1  -3   21.50    1.70
   0   1  -3   19.70    1.80
   0  -1   3   19.40    1.80
   1   0  -3  153.88    9.00
   1   0  -3  152.48    9.10
  -1   0   3  153.38    9.10
  -1   0   3  150.18    9.30
   2  -1  -3   73.89    5.10
   2  -1  -3   85.79    5.00
  -2   1   3   85.79    5.10
  -2   1   3   74.89    5.30
   3  -2  -3  245.98   14.60
   3  -2  -3  261.77   14.60
   3  -2  -3  242.38   14.70
  -3   2   3  242.68   14.60
   4  -3  -3   28.80    2.40
   4  -3  -3   30.90    2.10
   4  -3  -3   29.00    2.60
  -4   3   3   20.60    2.40
   5  -4  -3   55.49    4.30
   5  -4  -3   55.89    3.70
  -5   4   3   72.39    4.30
   6  -5  -3   96.69    6.60
  -6   5   3  101.29    6.50
   7  -6  -3   69.59    5.30
  -7   6   3   75.49    5.20
   8  -7  -3  867.21   50.89
  -8   7   3  884.11   50.79
   9  -8  -3  533.25   31.60
  -9   8   3  534.05   31.40
  10  -9  -3  248.48   14.70
 -10   9   3  214.48   14.30
  11 -10  -3  157.28   10.30
 -11  10   3  142.29   10.00
  12 -11  -3  208.98   13.40
 -12  11   3  197.08   12.40
 -12  11   3  194.98   13.00
  13 -12  -3   56.59    6.20
 -13  12   3   60.49    6.00
 -13  12   3   64.39    5.10
  14 -13  -3  178.88   12.50
 -14  13   3  175.08   11.30
 -14  13   3  176.18   12.10
  15 -14  -3   33.20    3.60
  15 -14  -3   29.40    4.60
 -15  14   3   33.10    5.30
 -15  14   3   35.50    4.30
  16 -15  -3   30.60    3.70
  16 -15  -3   41.70    6.50
 -16  15   3   26.80    4.30
 -16  15   3   29.60    4.40
  17 -16  -3   14.70    4.20
  17 -16  -3   19.50    2.70
  17 -16  -3   16.60    3.40
 -17  16   3   14.40    3.80
 -17  16   3   11.20    3.70
 -17  16   3   14.50    3.10
  18 -17  -3   -0.20    3.90
  18 -17  -3    3.40    2.80
  18 -17  -3    4.00    2.20
 -18  17   3    3.40    4.10
 -18  17   3    1.30    3.50
 -18  17   3    2.60    2.70
  19 -18  -3   -5.20    2.00
  19 -18  -3    0.90    4.10
  19 -18  -3    1.20    2.80
 -19  18   3    3.70    2.90
 -19  18   3    6.80    4.00
 -19  18   3    3.90    3.80
  20 -19  -3   60.49    9.60
  20 -19  -3   66.59    6.60
  20 -19  -3   97.59    8.00
 -20  19   3  104.89    7.60
 -20  19   3   86.59    9.40
 -20  19   3   95.69    9.50
  21 -20  -3   27.40    4.50
  21 -20  -3   20.10    5.60
 -21  20   3   19.50    5.10
 -21  20   3   14.70    3.60
 -21  20   3   13.20    5.20
  22 -21  -3   71.79    9.60
  22 -21  -3   51.09    7.20
 -22  21   3   41.80    6.70
 -22  21   3   69.29    9.90
 -22  21   3   64.89    6.40
  23 -22  -3    2.50    3.70
  23 -22  -3    3.00    4.60
 -23  22   3    7.40    5.30
 -23  22   3    0.10    4.60
 -23  22   3    3.40    3.20
  24 -23  -3   53.29    6.20
  24 -23  -3   56.89    9.70
  24 -23  -3   63.29    7.60
 -24  23   3   52.49    6.00
 -24  23   3   52.49    7.50
 -24  23   3   43.20    7.50
 -24  23   3   68.79    9.20
  25 -24  -3    3.00    2.60
  25 -24  -3    8.00    5.40
  25 -24  -3    2.40    3.90
 -25  24   3   12.00    5.30
 -25  24   3    8.00    4.90
  26 -25  -3    3.20    3.80
  26 -25  -3   -4.30    2.50
 -26  25   3    1.60    4.70
  27 -26  -3   53.79    7.10
 -27  26   3   44.60    6.70
  28 -27  -3    0.50    3.40
 -28  27   3    5.20    3.40
 -28  27   3   -6.00    4.20
  29 -28  -3    5.90    3.40
 -29  28   3   -4.20    2.70
 -29  28   3    4.50    4.30
  30 -29  -3   41.70    5.80
 -30  29   3   43.60    6.60
  31 -30  -3    4.40    2.50
 -31  30   3    5.30    3.40
  32 -31  -3   20.50    2.50
 -32  31   3   20.50    3.10
 -31  32  -2   -0.40    2.70
  31 -32   2    0.50    2.50
 -30  31  -2   -1.20    3.30
  30 -31   2    7.70    3.10
 -29  30  -2    1.40    2.60
 -29  30  -2    5.30    3.70
  29 -30   2    6.70    3.50
 -28  29  -2    9.30    3.40
 -28  29  -2    4.30    4.30
  28 -29   2    6.10    3.60
 -27  28  -2    1.80    3.50
  27 -28   2   -0.10    3.70
 -26  27  -2    5.60    3.90
  26 -27   2   17.40    3.20
  26 -27   2   11.10    4.10
  25 -26   2   -0.30    3.90
  25 -26   2    0.40    3.10
 -24  25  -2    6.90    4.20
 -24  25  -2    2.20    5.60
  24 -25   2   -2.60    3.20
  24 -25   2   10.30    5.50
  24 -25   2   -2.80    3.80
 -23  24  -2   -0.40    4.10
 -23  24  -2    0.50    5.30
  23 -24   2   -0.60    4.80
  23 -24   2   -2.20    3.60
  23 -24   2    4.20    3.40
 -22  23  -2  102.79   10.10
 -22  23  -2  102.69   11.40
  22 -23   2  101.19    9.50
  22 -23   2  102.89   11.70
  22 -23   2  112.89    8.70
 -21  22  -2   61.59    8.30
 -21  22  -2   70.49    9.40
  21 -22   2   57.39    6.60
  21 -22   2   71.99    7.60
  21 -22   2   52.69    9.50
 -20  21  -2   60.09    8.10
 -20  21  -2   60.69    9.00
  20 -21   2   56.09    7.00
  20 -21   2   57.09    9.00
  20 -21   2   55.49    6.50
 -19  20  -2  102.89   10.20
 -19  20  -2   88.69    7.70
 -19  20  -2  111.09    9.40
  19 -20   2  100.39    8.40
  19 -20   2  102.99    8.00
  19 -20   2  101.39   10.30
 -18  19  -2   33.50    5.30
 -18  19  -2   36.40    5.10
 -18  19  -2   26.80    3.90
  18 -19   2   37.10    5.10
  18 -19   2   35.10    5.20
  18 -19   2   25.70    5.10
 -17  18  -2    0.80    3.20
 -17  18  -2   -0.10    3.30
 -17  18  -2   -2.40    2.30
  17 -18   2    5.50    2.60
  17 -18   2    1.70    2.50
  17 -18   2   -1.00    3.30
 -16  17  -2  161.18   10.80
 -16  17  -2  167.08   11.40
 -16  17  -2  172.58   15.20
  16 -17   2  153.68   10.50
  16 -17   2  161.98   11.90
  16 -17   2  141.49   10.70
 -15  16  -2   84.89    7.40
 -15  16  -2   91.19    7.00
  15 -16   2   88.99    8.00
  15 -16   2   82.29    6.60
 -14  15  -2    7.80    2.80
 -14  15  -2    8.30    2.50
  14 -15   2   10.10    2.30
  14 -15   2    5.10    2.80
 -13  14  -2    2.50    2.30
 -13  14  -2   -1.10    2.00
  13 -14   2    1.90    1.70
  13 -14   2    0.00    2.60
 -12  13  -2   53.29    4.90
 -12  13  -2   57.39    5.10
  12 -13   2   50.19    4.40
  12 -13   2   53.89    5.40
 -11  12  -2   19.90    3.30
  11 -12   2   17.90    2.80
 -10  11  -2   24.20    3.30
  10 -11   2   26.20    3.60
  -9  10  -2  261.67   15.70
   9 -10   2  258.77   15.90
  -8   9  -2    6.10    1.50
   8  -9   2    3.70    1.60
  -7   8  -2 1116.69   63.29
   7  -8   2 1080.09   63.39
  -6   7  -2  346.67   21.70
   6  -7   2  396.86   21.90
  -5   6  -2  871.11   53.19
   5  -6   2  979.30   53.29
  -4   5  -2   40.90    2.90
   4  -5   2   36.10    3.00
  -3   4  -2  621.94   37.00
   3  -4   2  664.63   37.10
  -2   3  -2 1041.50   63.49
   2  -3   2 1176.18   63.59
  -1   2  -2  780.62   44.50
  -1   2  -2  712.53   44.50
   1  -2   2  836.72   44.70
   0   1  -2  166.68    9.90
   0   1  -2  164.78   10.00
   0  -1   2  160.68    9.90
   0  -1   2  188.78   10.10
   1   0  -2   21.60    1.60
   1   0  -2   18.30    1.60
   1   0  -2   26.10    1.80
  -1   0   2   24.50    1.80
  -1   0   2   27.30    1.90
  -1   0   2   19.60    1.70
   2  -1  -2  801.02   44.30
   2  -1  -2  732.83   44.20
   2  -1  -2  762.32   44.20
  -2   1   2  756.82   44.30
  -2   1   2  802.32   44.40
   3  -2  -2  589.64   34.90
   3  -2  -2  604.24   35.00
   3  -2  -2  642.94   34.80
  -3   2   2  589.54   34.90
   4  -3  -2   36.90    2.20
   4  -3  -2   36.70    2.80
  -4   3   2   34.40    2.70
   5  -4  -2  378.46   20.20
  -5   4   2  309.57   20.10
   6  -5  -2  219.68   12.60
  -6   5   2  194.08   12.40
   7  -6  -2    3.80    1.50
  -7   6   2    1.90    1.20
   8  -7  -2    9.50    1.90
  -8   7   2   12.20    1.90
   9  -8  -2  144.09    9.30
  -9   8   2  138.69    9.10
  10  -9  -2  184.08   10.80
 -10   9   2  143.79   10.30
  11 -10  -2    1.60    2.00
 -11  10   2    2.00    2.00
  12 -11  -2   75.59    6.50
 -12  11   2   79.49    6.30
  13 -12  -2   28.70    4.60
 -13  12   2   20.70    3.20
 -13  12   2   20.30    3.10
  14 -13  -2   45.80    4.30
  14 -13  -2   50.39    6.00
 -14  13   2   53.39    4.60
 -14  13   2   58.29    5.80
  15 -14  -2   48.10    6.00
  15 -14  -2   47.70    4.30
 -15  14   2   40.10    4.40
 -15  14   2   41.20    5.70
  16 -15  -2   48.40    6.60
  16 -15  -2   45.20    4.60
 -16  15   2   47.70    4.90
 -16  15   2   54.49    6.30
  17 -16  -2   26.80    4.60
  17 -16  -2   38.00    4.40
  17 -16  -2   55.59    6.90
 -17  16   2   45.00    6.00
 -17  16   2   40.00    4.80
 -17  16   2   41.00    6.30
  18 -17  -2  397.56   24.10
  18 -17  -2  369.56   24.50
  18 -17  -2  400.56   25.80
 -18  17   2  403.86   25.60
 -18  17   2  442.36   25.50
 -18  17   2  406.96   24.20
  19 -18  -2   14.90    3.50
  19 -18  -2    2.30    2.40
  19 -18  -2    5.40    4.10
 -19  18   2    8.30    4.00
 -19  18   2   10.40    2.80
 -19  18   2   11.90    4.50
  20 -19  -2  155.68   11.80
  20 -19  -2  160.88   13.70
  20 -19  -2  160.28   11.00
 -20  19   2  164.18   11.10
 -20  19   2  181.68   13.10
 -20  19   2  173.68   13.30
  21 -20  -2   -3.30    4.50
  21 -20  -2    1.70    2.50
  21 -20  -2   -0.30    3.00
 -21  20   2    3.30    4.20
 -21  20   2   -0.10    2.70
 -21  20   2    1.80    4.20
  22 -21  -2  129.39    9.70
  22 -21  -2  119.69   12.80
  22 -21  -2  151.18   11.00
 -22  21   2  137.69    9.90
 -22  21   2  146.39   13.10
 -22  21   2  160.88   12.60
  23 -22  -2    3.40    5.10
  23 -22  -2    2.50    3.70
  23 -22  -2   -5.10    1.90
 -23  22   2   -2.10    4.60
 -23  22   2    4.40    2.80
 -23  22   2    2.20    5.20
  24 -23  -2    9.40    5.80
  24 -23  -2   26.10    4.80
 -24  23   2   38.10    6.80
 -24  23   2   30.90    5.90
  25 -24  -2   52.79    9.50
  25 -24  -2   43.40    6.00
 -25  24   2   62.99    8.80
 -25  24   2   59.99    9.10
  26 -25  -2    8.50    4.10
  26 -25  -2   13.70    3.10
 -26  25   2    5.20    4.90
  27 -26  -2    8.70    4.10
 -27  26   2    9.60    4.90
  28 -27  -2   23.80    4.60
 -28  27   2   22.70    5.20
  29 -28  -2   40.30    6.30
 -29  28   2   47.40    7.30
 -29  28   2   38.60    4.90
  30 -29  -2   10.80    3.40
 -30  29   2    8.90    3.30
 -30  29   2   10.20    3.90
  31 -30  -2    3.70    2.80
 -31  30   2   -1.70    3.10
  32 -31  -2   13.00    2.60
 -32  31   2    5.80    2.40
 -31  32  -1    6.50    2.80
  31 -32   1    7.00    2.70
 -30  31  -1   24.90    3.30
 -30  31  -1   25.70    4.20
  30 -31   1   34.00    5.20
 -29  30  -1    2.00    3.00
 -29  30  -1    1.70    3.80
  29 -30   1    2.50    3.40
 -28  29  -1    1.30    3.50
  28 -29   1   -0.20    3.50
 -27  28  -1   26.30    4.90
  27 -28   1   24.90    4.70
 -26  27  -1   59.49    8.10
  26 -27   1   73.99    7.80
 -25  26  -1    7.00    5.60
 -25  26  -1    0.80    6.30
  25 -26   1    4.30    2.80
  25 -26   1    3.90    3.80
 -24  25  -1   -4.20    5.20
 -24  25  -1    1.00    4.50
  24 -25   1    2.70    3.10
  24 -25   1   10.70    5.60
  24 -25   1    0.50    3.80
 -23  24  -1   -0.60    4.40
 -23  24  -1   -3.30    5.50
  23 -24   1    5.30    3.80
  23 -24   1    1.90    3.20
  23 -24   1    8.10    5.30
 -22  23  -1  142.79   12.30
 -22  23  -1  148.99   13.30
  22 -23   1  148.29   10.70
  22 -23   1  141.89   13.50
  22 -23   1  148.79   11.50
 -21  22  -1   25.60    5.30
 -21  22  -1   21.50    6.10
  21 -22   1   29.10    6.20
  21 -22   1   26.30    4.00
  21 -22   1   25.30    4.60
 -20  21  -1   71.99    9.20
 -20  21  -1   59.79    8.40
  20 -21   1   58.89    7.20
  20 -21   1   65.49    9.30
  20 -21   1   72.09    6.60
 -19  20  -1   73.99    8.80
 -19  20  -1   65.39    7.90
 -19  20  -1   50.19    6.40
  19 -20   1   62.99    6.90
  19 -20   1   77.19    6.40
  19 -20   1   72.59    8.90
 -18  19  -1   20.10    4.30
 -18  19  -1   18.10    4.50
 -18  19  -1   18.20    3.40
 -18  19  -1   22.20    2.80
  18 -19   1   21.10    3.40
  18 -19   1   21.10    3.70
  18 -19   1   21.50    4.90
 -17  18  -1  124.69    9.30
 -17  18  -1  109.99    7.60
 -17  18  -1  103.59    7.70
 -17  18  -1  104.19    9.30
  17 -18   1  109.29    9.80
  17 -18   1   97.89    8.20
  17 -18   1  118.19    8.10
 -16  17  -1   32.20    5.50
 -16  17  -1   30.90    4.00
 -16  17  -1   33.20    3.80
  16 -17   1   36.80    4.30
  16 -17   1   29.60    4.70
  16 -17   1   26.80    4.70
 -15  16  -1   77.69    6.10
 -15  16  -1   81.69    5.90
 -15  16  -1   76.19    7.00
  15 -16   1   84.19    7.70
  15 -16   1   76.19    6.10
 -14  15  -1  320.67   20.00
 -14  15  -1  323.37   19.30
 -14  15  -1  328.97   19.60
  14 -15   1  319.37   19.40
  14 -15   1  325.27   20.40
 -13  14  -1   17.70    3.20
 -13  14  -1   18.70    3.00
  13 -14   1   21.80    3.10
  13 -14   1   14.90    3.00
 -12  13  -1   18.80    3.00
 -12  13  -1    9.60    2.30
  12 -13   1   11.00    2.00
  12 -13   1   11.10    2.60
 -11  12  -1  314.57   19.60
  11 -12   1  336.07   19.90
 -10  11  -1   29.60    3.50
  10 -11   1   32.40    3.80
  -9  10  -1  303.37   18.60
   9 -10   1  319.67   18.80
  -8   9  -1  110.89    7.50
   8  -9   1  120.19    7.70
  -7   8  -1  140.99    8.50
   7  -8   1  131.29    8.60
  -6   7  -1  422.16   25.70
   6  -7   1  461.65   25.80
  -5   6  -1  167.48   10.00
   5  -6   1  166.18   10.10
  -4   5  -1  179.58   11.20
   4  -5   1  198.88   11.30
  -3   4  -1   86.89    5.90
   3  -4   1  109.69    6.00
  -2   3  -1  148.69    9.10
   2  -3   1  162.68    9.20
  -1   2  -1  466.95   28.80
  -1   2  -1  529.85   29.00
   1  -2   1  469.45   28.90
   1  -2   1  546.55   28.90
   0   1  -1 3132.89  158.38
   0   1  -1 2481.65  158.18
   0  -1   1 2701.03  158.28
   2  -1  -1  523.95   27.90
   2  -1  -1  439.26   27.90
  -2   1   1  492.35   27.90
   3  -2  -1  213.68   12.30
   3  -2  -1  214.88   12.20
  -3   2   1  200.88   12.40
  -3   2   1  205.68   12.20
   4  -3  -1   14.80    1.50
   5  -4  -1  107.89    6.90
  -5   4   1  112.59    6.80
   6  -5  -1 1277.27   70.99
  -6   5   1 1190.28   70.79
   7  -6  -1  563.04   32.20
  -7   6   1  559.54   31.60
  -7   6   1  533.55   32.10
   8  -7  -1 1242.38   70.69
  -8   7   1 1229.08   70.09
  -8   7   1 1205.28   70.59
   9  -8  -1  755.92   42.60
  -9   8   1  735.53   41.80
  -9   8   1  697.43   42.30
  10  -9  -1   88.69    6.40
 -10   9   1   85.69    6.20
 -10   9   1   87.79    5.30
  11 -10  -1   14.50    2.60
 -11  10   1   12.80    1.40
 -11  10   1   11.40    2.10
  12 -11  -1    0.60    2.00
 -12  11   1    0.00    1.80
 -12  11   1   -0.10    0.70
  13 -12  -1  782.52   45.90
 -13  12   1  775.82   45.70
  14 -13  -1  504.75   29.90
  14 -13  -1  512.85   30.80
 -14  13   1  503.55   29.90
 -14  13   1  515.25   30.50
  15 -14  -1  101.59    8.50
  15 -14  -1   86.99    6.90
 -15  14   1  106.39    8.10
 -15  14   1  104.79    7.00
  16 -15  -1  530.05   32.50
  16 -15  -1  514.75   31.30
 -16  15   1  518.65   31.30
 -16  15   1  565.94   32.20
  17 -16  -1   52.49    5.00
  17 -16  -1   48.80    6.50
  17 -16  -1   52.29    6.90
 -17  16   1   53.69    4.90
 -17  16   1   50.19    6.50
 -17  16   1   42.20    7.90
  18 -17  -1   16.40    3.00
  18 -17  -1   19.40    4.50
  18 -17  -1   14.90    3.30
 -18  17   1   19.00    4.00
 -18  17   1   16.40    2.90
 -18  17   1   19.10    4.30
  19 -18  -1   32.50    5.40
  19 -18  -1   36.00    4.80
  19 -18  -1   28.30    5.10
 -19  18   1   32.00    4.50
 -19  18   1   46.00    6.70
 -19  18   1   40.40    5.80
  20 -19  -1   17.50    3.30
  20 -19  -1   17.90    3.80
  20 -19  -1   18.20    5.30
 -20  19   1   14.20    3.00
 -20  19   1   19.90    5.10
 -20  19   1   14.00    4.30
  21 -20  -1    5.80    2.80
  21 -20  -1    2.30    3.40
  21 -20  -1    8.50    4.40
 -21  20   1    6.50    2.70
 -21  20   1    7.90    4.60
 -21  20   1    8.00    4.50
  22 -21  -1    0.30    2.60
  22 -21  -1   -0.20    3.40
  22 -21  -1    5.40    4.60
 -22  21   1    3.90    4.50
 -22  21   1   -2.00    2.50
 -22  21   1    4.70    4.90
  23 -22  -1    1.70    4.90
  23 -22  -1   -3.10    3.60
  23 -22  -1   -1.00    2.80
 -23  22   1    5.70    4.70
 -23  22   1    4.40    5.20
  24 -23  -1    7.30    5.20
  24 -23  -1    7.00    2.90
  24 -23  -1    6.30    4.00
 -24  23   1    9.50    6.10
 -24  23   1    6.70    4.80
  25 -24  -1  117.29   10.10
  25 -24  -1   95.19   12.40
 -25  24   1  129.19   12.50
 -25  24   1  113.29   11.20
  26 -25  -1    6.90    4.10
 -26  25   1    9.50    7.10
 -26  25   1   -0.70    4.40
  27 -26  -1    5.60    3.90
 -27  26   1   -1.70    4.30
  28 -27  -1    0.90    3.60
 -28  27   1    4.10    4.30
  29 -28  -1    4.80    3.60
 -29  28   1    2.00    3.90
 -29  28   1    1.70    3.80
  30 -29  -1   20.30    3.90
 -30  29   1   17.10    4.00
 -30  29   1   24.20    4.10
  31 -30  -1    7.10    3.10
 -31  30   1    6.80    3.00
 -31  30   1    4.20    3.00
  32 -31  -1    0.50    2.40
 -32  31   1    1.90    2.20
 -31  32   0    0.30    2.60
 -31  32   0    2.60    2.20
  31 -32   0    0.30    2.40
 -30  31   0    6.00    2.90
 -30  31   0   -0.30    3.30
  30 -31   0    2.00    3.00
 -29  30   0    9.10    3.60
 -29  30   0    3.60    3.70
  29 -30   0    9.60    3.50
 -28  29   0   30.80    5.20
  28 -29   0   47.70    6.40
 -27  28   0   23.30    4.80
  27 -28   0   15.80    4.30
 -26  27   0    5.70    4.30
  26 -27   0    3.40    4.00
 -25  26   0    1.50    5.60
 -25  26   0    3.10    4.90
  25 -26   0    7.00    9.40
  25 -26   0    4.30    4.10
 -24  25   0   -2.00    5.60
 -24  25   0    5.70    4.70
  24 -25   0    2.80    3.90
  24 -25   0   -1.90    1.80
  24 -25   0    1.60    5.00
 -23  24   0   29.30    5.90
 -23  24   0   29.90    6.60
  23 -24   0   22.00    6.20
  23 -24   0   29.20    4.70
  23 -24   0   26.70    3.90
 -22  23   0   30.60    5.90
 -22  23   0   41.70    7.30
  22 -23   0   28.50    4.90
  22 -23   0   35.50    6.70
  22 -23   0   37.10    5.40
 -21  22   0  143.39   11.90
 -21  22   0  142.39   12.70
 -21  22   0  144.39    9.50
  21 -22   0  142.89    9.90
  21 -22   0  121.89   10.50
  21 -22   0  117.79   12.40
 -20  21   0   -8.40    4.10
 -20  21   0   -1.10    4.30
 -20  21   0    3.20    2.50
  20 -21   0    4.30    2.80
  20 -21   0   -0.50    4.40
  20 -21   0    0.80    3.00
 -19  20   0    7.60    4.20
 -19  20   0    4.70    4.60
 -19  20   0    5.80    2.40
  19 -20   0    5.90    3.40
  19 -20   0    2.80    2.70
  19 -20   0    8.00    4.50
 -18  19   0   22.40    4.80
 -18  19   0   18.80    4.30
 -18  19   0   10.20    2.80
  18 -19   0   19.20    4.70
  18 -19   0   14.40    3.40
  18 -19   0   15.30    2.90
 -17  18   0    6.00    2.40
 -17  18   0    5.80    3.40
 -17  18   0    6.60    3.40
  17 -18   0    7.20    3.70
  17 -18   0    6.00    2.60
  17 -18   0    5.30    2.40
 -16  17   0   26.50    3.30
 -16  17   0   26.20    3.10
 -16  17   0   31.70    4.40
  16 -17   0   36.20    6.20
  16 -17   0   30.80    4.00
 -15  16   0  282.07   17.10
 -15  16   0  292.67   17.90
 -15  16   0  266.97   16.80
  15 -16   0  284.47   17.10
  15 -16   0  278.07   18.20
 -14  15   0  304.97   17.90
 -14  15   0  280.57   17.70
 -14  15   0  300.77   18.50
  14 -15   0  304.17   18.90
  14 -15   0  292.87   17.90
 -13  14   0  244.18   15.10
 -13  14   0  224.98   14.40
 -13  14   0  236.78   14.40
  13 -14   0  245.88   15.40
  13 -14   0  238.28   14.50
 -12  13   0  169.48   10.70
 -12  13   0  155.88   10.10
 -11  12   0  822.92   47.60
  11 -12   0  809.92   47.80
 -10  11   0  515.45   30.60
  10 -11   0  525.75   30.80
  -9  10   0   71.99    5.30
   9 -10   0   70.59    5.50
  -8   9   0  156.98    9.70
   8  -9   0  155.38    9.90
  -7   8   0  150.48    9.40
   7  -8   0  153.38    9.50
  -6   7   0  310.67   19.10
   6  -7   0  340.57   19.20
  -5   6   0  128.99    8.10
   5  -6   0  138.39    8.20
  -4   5   0 1983.60  116.09
   4  -5   0 2074.89  116.19
  -3   4   0  435.06   25.10
  -1   2   0  211.18   12.10
  -1   2   0  216.78   12.10
   1  -2   0  200.68   12.10
   2  -1   0  199.58   12.50
   2  -1   0  220.88   12.60
   2  -1   0  227.68   12.50
  -2   1   0  211.98   12.60
  -2   1   0  236.58   12.50
  -2   1   0  207.28   12.50
   3  -2   0   25.30    1.70
   3  -2   0   24.50    1.70
  -3   2   0   23.40    1.70
  -3   2   0   26.10    1.70
  -3   2   0   25.70    1.60
   4  -3   0  517.95   30.10
  -4   3   0  515.65   30.10
  -4   3   0  532.45   30.00
   5  -4   0  434.66   24.80
  -5   4   0  407.66   24.70
  -5   4   0  437.96   24.60
   6  -5   0    1.20    1.10
  -6   5   0    1.80    0.70
  -6   5   0    0.60    0.90
   7  -6   0    1.80    1.10
  -7   6   0    2.50    1.10
  -7   6   0    3.70    0.90
   8  -7   0   40.40    3.60
  -8   7   0   46.40    3.10
   9  -8   0   16.60    2.60
  -9   8   0   14.20    1.70
  -9   8   0    9.20    1.70
  10  -9   0   10.30    2.10
 -10   9   0    7.90    1.70
 -10   9   0    6.90    1.30
  11 -10   0  164.68   10.70
 -11  10   0  167.28   10.00
 -11  10   0  159.38   10.40
  12 -11   0  512.45   30.10
 -12  11   0  503.45   29.40
 -12  11   0  500.05   29.90
  13 -12   0  208.78   13.00
  13 -12   0  175.08   12.60
 -13  12   0  203.48   11.90
 -13  12   0  197.48   12.60
  14 -13   0  526.75   31.10
  14 -13   0  528.55   31.90
 -14  13   0  518.15   30.90
 -14  13   0  552.14   31.70
  15 -14   0 1200.48   70.09
  15 -14   0 1205.48   69.29
 -15  14   0 1159.18   69.09
 -15  14   0 1270.57   69.99
 -15  14   0 1169.38   69.19
  16 -15   0    7.00    2.30
  16 -15   0   12.60    3.50
 -16  15   0   12.60    3.30
 -16  15   0   15.20    2.30
 -16  15   0    9.80    1.70
  17 -16   0   -1.00    2.10
  17 -16   0   -0.90    3.30
 -17  16   0    1.70    1.20
 -17  16   0   -0.30    3.00
 -17  16   0   -2.90    1.80
  18 -17   0   39.70    6.80
  18 -17   0   31.90    4.70
  18 -17   0   35.40    4.50
 -18  17   0   32.50    4.00
 -18  17   0   23.60    4.40
 -18  17   0   31.20    5.30
  19 -18   0   91.09    6.90
  19 -18   0   75.29    7.30
  19 -18   0   87.49    9.10
 -19  18   0   76.09    6.30
 -19  18   0   87.59    9.00
 -19  18   0   82.29    8.40
  20 -19   0  161.28   11.80
  20 -19   0  176.18   13.50
  20 -19   0  170.28   11.40
 -20  19   0  153.38   10.80
 -20  19   0  178.78   12.80
 -20  19   0  171.08   13.30
  21 -20   0  139.89    9.90
  21 -20   0  121.19   10.30
  21 -20   0  133.19   12.20
 -21  20   0  134.29   12.00
 -21  20   0  149.09   11.60
  22 -21   0  108.29    9.70
  22 -21   0  125.89    9.20
  22 -21   0  117.49   11.80
 -22  21   0  111.59   10.80
 -22  21   0  117.89   11.80
  23 -22   0    1.80    4.40
  23 -22   0    3.60    3.70
  23 -22   0    3.30    3.20
 -23  22   0   -1.20    5.40
 -23  22   0    2.30    4.30
  24 -23   0   -0.20    2.90
  24 -23   0    6.10    3.80
  24 -23   0    5.40    5.10
 -24  23   0   -6.10    5.30
 -24  23   0    4.80    4.70
  25 -24   0   48.10    7.30
  25 -24   0   30.00    6.50
  25 -24   0   49.30    5.90
 -25  24   0   47.60    8.10
  26 -25   0   11.60    2.70
  26 -25   0   13.30    8.90
  26 -25   0    6.00    4.10
 -26  25   0   14.80    4.80
 -26  25   0   10.00    4.90
  27 -26   0   15.50    4.40
 -27  26   0   25.20    5.10
  28 -27   0   -0.40    3.80
 -28  27   0   10.30    4.40
  29 -28   0    4.70    3.60
 -29  28   0    3.10    3.90
 -29  28   0    0.40    3.70
  30 -29   0    0.50    3.20
 -30  29   0    5.60    3.60
 -30  29   0    2.30    3.10
  31 -30   0   -1.40    2.80
 -31  30   0    2.50    2.50
 -31  30   0    1.60    3.00
  32 -31   0   13.50    3.00
 -32  31   0   14.80    3.00
 -31  32   1   21.10    3.00
 -31  32   1   20.20    3.10
  31 -32  -1   20.40    3.10
 -30  31   1   -3.90    2.80
 -30  31   1    4.00    2.90
  30 -31  -1   -2.90    2.60
 -29  30   1   12.80    3.90
 -29  30   1   12.90    4.00
  29 -30  -1   13.10    3.70
 -28  29   1   21.10    4.70
  28 -29  -1   18.30    4.00
  28 -29  -1    8.70    2.70
 -27  28   1   54.89    8.00
  27 -28  -1   45.30    6.80
 -26  27   1   34.10    5.90
  26 -27  -1   37.40    5.40
 -25  26   1   22.20    6.80
 -25  26   1   30.50    6.70
  25 -26  -1   15.50    4.40
 -24  25   1    8.70    6.30
 -24  25   1   14.50    5.20
  24 -25  -1   -7.20    4.80
  24 -25  -1    2.90    3.90
 -23  24   1   86.29   11.20
 -23  24   1   93.59   10.50
  23 -24  -1   89.39   11.10
  23 -24  -1   98.19    9.10
 -22  23   1   59.89    9.00
 -22  23   1   59.69    6.10
 -22  23   1   67.39    9.60
  22 -23  -1   57.79    7.20
  22 -23  -1   49.00    5.80
  22 -23  -1   59.19    9.50
 -21  22   1   55.79    6.00
 -21  22   1   57.39    9.00
 -21  22   1   60.49    8.40
  21 -22  -1   43.00    6.80
  21 -22  -1   55.29    8.80
  21 -22  -1   58.59    5.80
 -20  21   1  141.89    9.90
 -20  21   1  148.99   12.50
 -20  21   1  143.39   12.10
  20 -21  -1  123.79   12.30
  20 -21  -1  141.59   10.70
  20 -21  -1  144.19    9.80
 -19  20   1   18.80    5.00
 -19  20   1   19.50    4.70
 -19  20   1   14.80    3.30
  19 -20  -1   20.90    3.70
  19 -20  -1   21.40    3.30
  19 -20  -1   20.50    5.30
 -18  19   1   31.60    5.00
 -18  19   1   27.90    3.70
 -18  19   1   35.60    5.20
  18 -19  -1   30.30    4.40
  18 -19  -1   21.60    3.80
  18 -19  -1   26.60    5.00
 -17  18   1   24.80    4.70
 -17  18   1   29.70    4.40
 -17  18   1   24.70    4.40
  17 -18  -1   29.30    5.00
  17 -18  -1   24.20    3.80
  17 -18  -1   34.10    4.20
 -16  17   1   14.00    3.80
 -16  17   1   14.10    2.80
 -16  17   1   12.20    5.30
  16 -17  -1    9.10    3.60
  16 -17  -1   13.50    2.50
 -15  16   1   75.09    7.10
 -15  16   1   74.89    6.10
  15 -16  -1   78.39    7.60
  15 -16  -1   79.59    5.90
 -14  15   1   98.59    8.10
 -14  15   1   97.69    7.30
 -14  15   1  110.69    6.50
  14 -15  -1  106.69    8.60
  14 -15  -1  102.79    7.10
 -13  14   1  214.38   13.10
 -13  14   1  232.38   14.30
 -13  14   1  221.88   13.60
  13 -14  -1  215.48   13.50
  13 -14  -1  222.68   14.50
 -12  13   1  142.39    9.60
 -12  13   1  134.99    8.50
  12 -13  -1  145.69   10.00
 -11  12   1   85.99    6.60
  11 -12  -1   90.59    6.90
 -10  11   1   82.79    6.20
  10 -11  -1   87.69    6.50
  -9  10   1  658.33   38.20
   9 -10  -1  650.63   38.40
  -8   9   1   14.10    2.50
   8  -9  -1   17.10    2.70
  -7   8   1  246.18   15.20
   7  -8  -1  262.77   15.40
  -6   7   1  409.96   24.50
   6  -7  -1  430.86   24.70
  -5   6   1  277.27   16.40
   5  -6  -1  280.67   16.50
  -4   5   1  238.98   13.80
  -4   5   1  231.68   13.60
   4  -5  -1  234.78   13.90
  -3   4   1  116.19    6.50
  -3   4   1  104.19    6.40
   3  -4  -1  103.79    6.50
  -2   3   1   34.90    2.50
  -2   3   1   40.00    2.50
  -2   3   1   39.30    2.60
   2  -3  -1   45.80    2.50
   2  -3  -1   40.70    2.60
   2  -3  -1   35.20    2.50
  -1   2   1 1258.07   72.79
  -1   2   1 1268.47   72.79
  -1   2   1 1224.18   72.79
   1  -2  -1 1266.47   72.79
   1  -2  -1 1338.07   72.79
   1  -2  -1 1284.17   72.79
   1   0   1 2964.50  169.28
   2  -1   1 1355.36   76.59
   2  -1   1 1249.57   76.59
   2  -1   1 1377.16   76.69
  -2   1  -1 1400.96   76.69
  -2   1  -1 1282.07   76.49
  -2   1  -1 1376.16   76.59
   3  -2   1 1109.49   65.39
   3  -2   1 1123.19   65.49
  -3   2  -1 1244.58   65.49
  -3   2  -1 1076.79   65.39
  -3   2  -1 1164.48   65.49
   4  -3   1   12.70    1.30
  -4   3  -1   15.30    1.30
  -4   3  -1   11.20    1.40
   5  -4   1   55.89    3.90
  -5   4  -1   59.79    3.80
  -5   4  -1   62.19    3.90
   6  -5   1    9.40    1.70
  -6   5  -1    8.90    1.60
   7  -6   1  586.34   32.50
  -7   6  -1  586.84   32.40
  -7   6  -1  504.15   32.30
   8  -7   1 1001.20   57.89
  -8   7  -1  973.60   57.79
  -8   7  -1 1035.60   57.79
   9  -8   1   -0.10    1.30
  -9   8  -1    2.80    1.30
  -9   8  -1    3.20    1.20
  10  -9   1  430.16   25.40
 -10   9  -1  412.46   25.20
 -10   9  -1  441.56   25.10
  11 -10   1   19.80    3.30
 -11  10  -1   20.30    2.70
 -11  10  -1   23.60    3.10
  12 -11   1   94.69    7.50
 -12  11  -1  100.69    6.90
 -12  11  -1  113.79    7.30
  13 -12   1  696.23   42.00
  13 -12   1  722.43   42.70
 -13  12  -1  751.82   42.40
 -13  12  -1  725.53   42.10
  14 -13   1   74.79    6.80
  14 -13   1   72.09    5.60
 -14  13  -1   80.79    5.70
 -14  13  -1   74.79    6.30
  15 -14   1  177.68   12.30
  15 -14   1  178.78   11.30
 -15  14  -1  168.18   11.30
 -15  14  -1  193.48   12.10
  16 -15   1   13.20    3.60
  16 -15   1   11.00    2.40
 -16  15  -1   11.20    2.30
 -16  15  -1   12.60    3.00
  17 -16   1    4.30    3.20
  17 -16   1    1.60    2.30
 -17  16  -1    0.60    2.80
 -17  16  -1    0.40    1.80
  18 -17   1    2.20    2.40
  18 -17   1    1.90    3.50
  18 -17   1   -1.80    2.40
 -18  17  -1    3.30    3.30
 -18  17  -1    6.00    3.70
 -18  17  -1    5.80    2.00
  19 -18   1   14.10    3.20
  19 -18   1   14.00    3.10
  19 -18   1    8.60    4.30
 -19  18  -1   13.10    4.00
 -19  18  -1    6.40    4.40
  20 -19   1   14.10    4.90
  20 -19   1   23.80    3.60
  20 -19   1   25.00    4.10
 -20  19  -1   22.50    4.60
 -20  19  -1   16.20    4.90
  21 -20   1    1.00    4.30
  21 -20   1   -0.50    3.00
  21 -20   1    4.80    3.00
 -21  20  -1    5.30    3.90
 -21  20  -1    2.10    4.20
  22 -21   1    8.90    5.20
  22 -21   1   10.10    3.40
  22 -21   1    9.80    3.90
 -22  21  -1   18.50    5.70
 -22  21  -1   13.80    4.60
  23 -22   1   -7.30    4.40
  23 -22   1    4.10    3.90
  23 -22   1    2.70    3.30
 -23  22  -1   -0.70    5.30
 -23  22  -1    5.40    4.30
  24 -23   1   62.49    6.90
  24 -23   1   65.39    7.60
  24 -23   1   52.29    9.50
 -24  23  -1   66.49    8.70
 -24  23  -1   69.79   10.40
  25 -24   1   -8.10    4.60
  25 -24   1    2.80    3.30
  25 -24   1    4.70    4.00
 -25  24  -1    5.70    4.50
  26 -25   1  129.99   10.70
  26 -25   1  120.19    9.30
 -26  25  -1  124.89   10.70
  27 -26   1   15.30    4.40
  27 -26   1    8.70    3.00
 -27  26  -1   18.30    4.40
  28 -27   1   26.30    4.60
 -28  27  -1   30.20    4.80
  29 -28   1   10.40    3.90
 -29  28  -1    4.30    4.10
 -29  28  -1    9.70    3.50
  30 -29   1    4.90    3.40
 -30  29  -1   10.20    3.80
 -30  29  -1    6.80    2.90
  31 -30   1    5.70    3.10
 -31  30  -1    1.50    3.10
  32 -31   1    1.00    2.50
 -32  31  -1    0.30    2.50
 -31  32   2    6.10    2.70
  31 -32  -2    7.30    2.20
 -30  31   2    3.70    3.20
 -30  31   2    1.50    2.70
  30 -31  -2    1.00    2.50
 -29  30   2    6.00    3.40
 -29  30   2    9.00    4.00
  29 -30  -2    4.60    3.00
 -28  29   2   13.00    4.60
  28 -29  -2   12.80    3.70
 -27  28   2    6.60    4.60
  27 -28  -2   14.70    3.00
  27 -28  -2   17.90    4.10
 -26  27   2   11.50    5.00
  26 -27  -2   17.20    3.60
  26 -27  -2   17.20    4.20
 -25  26   2  131.49   13.40
  25 -26  -2  140.59   11.10
 -24  25   2   58.59    9.00
 -24  25   2   33.90    7.50
  24 -25  -2   37.70    7.40
  24 -25  -2   53.09    7.40
 -23  24   2   15.30    3.40
 -23  24   2   19.50    5.40
 -23  24   2   26.10    6.70
  23 -24  -2   19.40    4.40
  23 -24  -2   23.80    6.00
 -22  23   2    3.30    3.10
 -22  23   2    9.60    5.10
 -22  23   2    7.90    5.10
  22 -23  -2   -5.60    4.50
  22 -23  -2    8.60    3.80
 -21  22   2    3.10    5.00
 -21  22   2   -2.40    4.30
 -21  22   2    1.20    3.00
  21 -22  -2    0.10    3.30
  21 -22  -2   10.40    5.10
 -20  21   2   77.59    8.80
 -20  21   2   63.69    6.60
 -20  21   2   73.79    9.20
  20 -21  -2   58.39    9.10
  20 -21  -2   59.59    5.80
  20 -21  -2   58.39    7.10
 -19  20   2   -1.10    3.70
 -19  20   2    2.60    4.10
 -19  20   2   -2.50    2.70
  19 -20  -2   -3.10    2.90
  19 -20  -2   -0.50    4.00
  19 -20  -2    3.60    2.40
 -18  19   2   20.60    3.50
 -18  19   2   21.00    4.40
 -18  19   2   20.00    4.70
  18 -19  -2   15.90    5.00
  18 -19  -2   12.10    2.80
  18 -19  -2   21.10    3.60
 -17  18   2  128.49   10.60
 -17  18   2  139.79    9.30
 -17  18   2  123.59   10.50
  17 -18  -2  124.99   10.90
  17 -18  -2  134.69    8.80
  17 -18  -2  122.49    9.40
 -16  17   2    8.30    3.30
 -16  17   2    8.50    2.90
 -16  17   2   12.40    3.80
  16 -17  -2   13.00    2.90
  16 -17  -2   13.50    2.40
  16 -17  -2   13.90    4.10
 -15  16   2   11.90    3.30
 -15  16   2   13.70    2.80
  15 -16  -2   13.50    3.60
  15 -16  -2   17.80    2.50
 -14  15   2   61.09    5.10
 -14  15   2   64.79    6.20
  14 -15  -2   50.19    4.70
  14 -15  -2   61.99    6.50
 -13  14   2   72.79    6.50
 -13  14   2   67.99    5.60
  13 -14  -2   84.99    7.10
 -12  13   2    4.60    1.80
 -12  13   2    5.70    2.40
  12 -13  -2    4.10    2.60
 -11  12   2   29.40    3.90
  11 -12  -2   34.60    4.40
 -10  11   2   44.10    4.10
  10 -11  -2   34.20    4.30
  -9  10   2  544.15   31.40
   9 -10  -2  522.55   31.50
  -8   9   2   17.00    2.70
  -8   9   2   13.40    1.30
   8  -9  -2   16.90    2.90
  -7   8   2  131.29    8.10
  -7   8   2  120.39    7.50
   7  -8  -2  132.59    8.30
  -6   7   2  485.95   26.40
  -6   7   2  413.96   26.00
   6  -7  -2  457.25   26.50
  -5   6   2   58.29    3.60
   5  -6  -2   57.59    4.20
  -4   5   2  531.15   30.10
  -4   5   2  505.45   30.30
   4  -5  -2  532.25   30.40
  -3   4   2   27.00    2.30
  -3   4   2   29.90    2.10
   3  -4  -2   31.60    2.10
   3  -4  -2   30.00    2.40
  -2   3   2   59.39    4.10
  -2   3   2   71.89    4.20
  -2   3   2   68.69    4.20
   2  -3  -2   73.09    4.10
   2  -3  -2   67.49    4.20
   2  -3  -2   61.89    4.10
  -1   2   2  314.17   19.20
  -1   2   2  338.47   19.30
  -1   2   2  338.27   19.30
   1  -2  -2  352.16   19.30
   1  -2  -2  320.87   19.20
   1  -2  -2  319.97   19.20
   1  -2  -2  352.56   19.30
   0   1   2   21.50    1.40
   0   1   2   18.30    1.40
   0  -1  -2   20.90    1.40
   0  -1  -2   27.10    1.80
   1   0   2  193.88   10.30
   1   0   2  166.28   10.20
   1   0   2  164.08   10.20
  -1   0  -2  188.38   10.50
  -1   0  -2  172.78   10.10
   2  -1   2  354.56   19.50
   2  -1   2  310.57   19.40
  -2   1  -2  321.07   19.40
  -2   1  -2  363.76   19.70
  -2   1  -2  322.07   19.50
  -2   1  -2  359.16   19.50
   3  -2   2   55.29    3.60
  -3   2  -2   58.69    3.50
  -3   2  -2   57.59    3.90
   4  -3   2  581.04   34.00
  -4   3  -2  614.74   34.20
  -4   3  -2  575.54   33.90
   5  -4   2   17.30    1.90
  -5   4  -2   17.00    2.20
  -5   4  -2   19.50    1.80
   6  -5   2   27.90    2.50
  -6   5  -2   33.40    2.50
  -6   5  -2   27.80    2.90
   7  -6   2   24.30    2.50
  -7   6  -2   29.70    2.80
  -7   6  -2   17.70    2.20
   8  -7   2  395.56   22.80
  -8   7  -2  396.96   22.80
  -8   7  -2  365.56   22.60
   9  -8   2 1331.07   79.89
  -9   8  -2 1503.05   79.89
  -9   8  -2 1326.97   79.69
  10  -9   2   10.30    2.00
 -10   9  -2   16.90    2.70
 -10   9  -2    8.90    1.80
  11 -10   2    1.00    1.70
 -11  10  -2    1.50    1.60
 -11  10  -2   -1.60    1.60
  12 -11   2  644.34   36.80
 -12  11  -2  592.64   36.50
 -12  11  -2  632.74   36.50
  13 -12   2  264.47   16.90
  13 -12   2  266.57   16.30
 -13  12  -2  265.47   16.50
 -13  12  -2  279.87   16.60
  14 -13   2   58.79    5.00
  14 -13   2   69.49    6.40
 -14  13  -2   67.99    5.50
 -14  13  -2   56.89    5.60
  15 -14   2   12.10    2.40
  15 -14   2   10.80    3.00
 -15  14  -2   14.40    3.00
 -15  14  -2   17.40    2.80
  16 -15   2   55.49    6.50
  16 -15   2   59.89    5.20
 -16  15  -2   54.29    6.00
 -16  15  -2   51.89    5.20
  17 -16   2   82.49    7.90
  17 -16   2   69.39    6.50
  17 -16   2   86.29    6.40
 -17  16  -2   74.19    6.40
 -17  16  -2   82.39    7.30
 -17  16  -2   66.69    8.40
  18 -17   2   17.20    3.50
  18 -17   2   16.00    4.10
  18 -17   2   15.90    3.10
 -18  17  -2   15.00    3.00
 -18  17  -2   22.80    4.50
 -18  17  -2   24.10    4.00
  19 -18   2   -4.50    2.80
  19 -18   2   -1.70    3.40
  19 -18   2   -0.70    2.70
 -19  18  -2    2.90    4.00
 -19  18  -2    1.80    3.40
 -19  18  -2    4.20    2.50
  20 -19   2   22.50    3.70
  20 -19   2   27.80    4.30
  20 -19   2   19.10    5.20
 -20  19  -2   19.00    4.40
 -20  19  -2   21.70    4.90
  21 -20   2   52.99    8.90
  21 -20   2   65.29    6.50
  21 -20   2   44.90    6.60
 -21  20  -2   58.39    8.70
 -21  20  -2   59.49    7.60
  22 -21   2  111.39    8.70
  22 -21   2   93.39    9.20
  22 -21   2  112.59   11.40
 -22  21  -2  102.99    9.90
 -22  21  -2  114.79   11.40
  23 -22   2    3.20    3.20
  23 -22   2    1.60    3.90
  23 -22   2   -3.20    4.70
 -23  22  -2   -5.60    5.10
 -23  22  -2    1.40    4.00
  24 -23   2   32.30    4.50
  24 -23   2   17.40    5.90
  24 -23   2   31.30    5.30
 -24  23  -2   33.00    5.50
 -24  23  -2   31.80    6.80
  25 -24   2  220.08   18.50
  25 -24   2  271.17   16.20
 -25  24  -2  241.28   17.20
  26 -25   2   -1.30    3.70
  26 -25   2   -2.80    3.20
 -26  25  -2    3.70    3.80
  27 -26   2    2.70    3.10
  27 -26   2    3.00    3.90
 -27  26  -2    7.60    3.70
  28 -27   2    3.40    2.80
  28 -27   2    7.30    4.00
 -28  27  -2   14.20    4.50
 -28  27  -2   10.20    3.60
  29 -28   2    5.30    3.50
 -29  28  -2    4.00    2.80
 -29  28  -2    5.70    4.10
  30 -29   2    7.10    3.50
 -30  29  -2   13.90    4.00
  31 -30   2    7.30    3.10
 -31  30  -2    4.40    3.30
  32 -31   2    1.70    2.50
 -32  31  -2    1.40    2.70
 -31  32   3   -0.10    2.60
 -30  31   3   10.80    3.60
  30 -31  -3   16.00    2.80
 -29  30   3   -4.70    2.80
 -29  30   3    2.50    3.70
  29 -30  -3    1.60    2.80
 -28  29   3    9.30    4.60
  28 -29  -3    7.50    3.40
 -27  28   3    2.50    4.40
  27 -28  -3    1.80    3.40
  27 -28  -3   -5.30    2.60
 -26  27   3   -4.10    4.40
  26 -27  -3   -1.40    2.80
  26 -27  -3    3.20    3.60
 -25  26   3   -0.60    4.90
 -25  26   3    3.00    5.60
  25 -26  -3   14.70    3.50
  25 -26  -3    0.60    3.70
 -24  25   3  296.47   19.10
 -24  25   3  320.57   22.00
 -24  25   3  324.77   21.60
  24 -25  -3  253.07   21.80
  24 -25  -3  346.17   20.30
 -23  24   3   29.60    6.20
 -23  24   3   26.30    4.00
 -23  24   3   21.80    6.50
  23 -24  -3   18.70    4.40
  23 -24  -3   21.20    6.10
 -22  23   3   40.90    6.50
 -22  23   3   42.50    4.90
 -22  23   3   40.50    6.70
  22 -23  -3   28.30    6.30
  22 -23  -3   40.50    5.60
 -21  22   3   81.29    8.20
 -21  22   3   94.29   10.40
 -21  22   3   85.49   10.10
  21 -22  -3   91.69   10.70
  21 -22  -3   99.49    8.60
 -20  21   3   27.40    5.60
 -20  21   3   25.80    4.10
 -20  21   3   16.50    5.50
  20 -21  -3   20.50    4.20
  20 -21  -3   16.30    5.30
 -19  20   3   93.19    8.10
 -19  20   3   89.19    9.80
 -19  20   3   89.99    9.50
  19 -20  -3   98.29    8.40
  19 -20  -3  102.89   10.60
 -18  19   3   89.39    9.00
 -18  19   3   87.79    7.60
 -18  19   3   84.79    9.00
  18 -19  -3   79.69    9.60
  18 -19  -3   77.79    7.60
 -17  18   3  144.99    9.80
 -17  18   3  138.59   10.90
 -17  18   3  143.89   11.10
  17 -18  -3  123.89    9.80
  17 -18  -3  124.19   11.40
 -16  17   3   22.60    4.50
 -16  17   3   19.40    4.00
 -16  17   3   24.50    3.50
  16 -17  -3   25.10    4.80
  16 -17  -3   17.60    3.30
  16 -17  -3   17.20    2.80
 -15  16   3    0.60    3.10
 -15  16   3    4.90    2.60
  15 -16  -3    5.30    3.40
 -14  15   3   13.30    2.60
 -14  15   3   12.50    3.30
  14 -15  -3   10.10    3.60
 -13  14   3  478.35   28.40
 -13  14   3  465.95   27.70
  13 -14  -3  461.65   28.70
 -12  13   3    0.60    2.40
 -12  13   3   -0.50    1.70
  12 -13  -3    3.30    2.60
 -11  12   3   86.59    6.30
 -11  12   3   93.59    7.10
  11 -12  -3   95.79    7.40
 -10  11   3  127.79    9.50
  10 -11  -3  163.78   10.10
  -9  10   3   40.20    4.00
   9 -10  -3   35.80    4.20
  -8   9   3   24.20    3.10
   8  -9  -3   23.80    3.30
  -7   8   3   45.70    3.90
   7  -8  -3   49.30    4.10
  -6   7   3  179.58   10.50
  -6   7   3  178.08   11.00
   6  -7  -3  180.58   11.10
  -5   6   3  835.72   47.00
  -5   6   3  764.92   47.30
   5  -6  -3  808.82   47.40
   5  -6  -3  864.81   47.00
  -4   5   3 5409.36  336.57
   4  -5  -3 6058.99  336.67
   4  -5  -3 6204.88  336.37
  -3   4   3 1021.20   60.99
   3  -4  -3 1102.29   60.99
   3  -4  -3 1045.60   60.99
   3  -4  -3 1081.59   61.09
  -2   3   3  509.15   32.60
  -2   3   3  567.34   32.70
   2  -3  -3  533.35   32.50
   2  -3  -3  596.74   32.60
   2  -3  -3  563.84   32.50
   2  -3  -3  621.04   32.70
  -1   2   3    2.20    0.70
  -1   2   3    1.20    0.70
   1  -2  -3    1.70    0.90
   1  -2  -3    1.60    0.50
   1  -2  -3    1.20    0.70
   1  -2  -3    0.30    0.50
   0   1   3  136.79    8.80
   0   1   3  150.88    8.70
   0  -1  -3  144.19    9.00
   0  -1  -3  158.78    8.60
   0  -1  -3  148.19    8.60
   1   0   3   26.60    2.00
   1   0   3   18.30    1.70
  -1   0  -3   23.00    1.50
  -1   0  -3   27.70    2.30
   2  -1   3    1.90    0.60
   2  -1   3    2.50    0.80
  -2   1  -3    1.60    0.50
  -2   1  -3    1.70    0.50
  -2   1  -3    2.50    1.00
   3  -2   3   14.10    1.60
  -3   2  -3    7.80    1.20
  -3   2  -3   11.10    1.10
  -3   2  -3   12.50    2.10
   4  -3   3 1226.28   68.59
  -4   3  -3 1186.68   68.49
  -4   3  -3 1129.69   68.49
  -4   3  -3 1242.28   68.89
   5  -4   3 1967.30  112.39
  -5   4  -3 1887.51  112.29
  -5   4  -3 2033.40  112.69
   6  -5   3 5270.37  298.77
  -6   5  -3 5020.20  298.57
  -6   5  -3 5393.16  298.97
   7  -6   3   41.40    3.30
  -7   6  -3   37.90    3.10
  -7   6  -3   40.60    3.70
   8  -7   3    8.00    1.70
  -8   7  -3   10.60    1.50
  -8   7  -3    7.60    1.80
   9  -8   3   13.50    2.10
  -9   8  -3   11.20    2.20
  -9   8  -3   17.20    2.40
  10  -9   3  952.80   53.69
 -10   9  -3  858.11   53.39
 -10   9  -3  964.90   53.79
  11 -10   3   92.39    6.90
 -11  10  -3   87.09    6.50
 -11  10  -3  100.49    7.00
  12 -11   3  303.57   18.40
 -12  11  -3  301.77   18.30
 -12  11  -3  288.17   18.00
  13 -12   3  118.59    8.60
  13 -12   3  108.79    7.70
 -13  12  -3  111.99    8.00
 -13  12  -3  122.79    8.40
  14 -13   3  213.28   13.80
 -14  13  -3  206.08   13.40
 -14  13  -3  200.68   13.20
  15 -14   3  484.15   29.30
  15 -14   3  481.05   28.50
 -15  14  -3  456.95   28.80
 -15  14  -3  499.85   28.80
  16 -15   3    0.90    2.90
  16 -15   3    2.00    2.30
 -16  15  -3    5.10    2.80
 -16  15  -3    2.80    2.60
  17 -16   3   62.09    7.20
  17 -16   3   44.60    5.50
  17 -16   3   57.89    5.50
 -17  16  -3   67.59    6.60
 -17  16  -3   59.19    6.00
 -17  16  -3   52.99    6.70
  18 -17   3   60.49    7.70
  18 -17   3   53.79    6.00
  18 -17   3   63.69    6.00
 -18  17  -3   65.99    7.40
 -18  17  -3   65.09    6.60
 -18  17  -3   67.69    6.80
  19 -18   3    8.20    4.40
  19 -18   3    7.70    3.00
  19 -18   3    2.90    2.90
 -19  18  -3    2.30    3.00
 -19  18  -3    8.40    3.60
 -19  18  -3   13.00    4.30
  20 -19   3    8.80    4.70
  20 -19   3    6.00    3.10
  20 -19   3    3.90    3.20
 -20  19  -3    7.50    3.70
 -20  19  -3    4.80    2.90
 -20  19  -3    4.50    4.30
  21 -20   3   31.40    4.30
  21 -20   3   28.70    4.80
  21 -20   3   28.70    5.90
 -21  20  -3   24.70    6.00
 -21  20  -3   28.70    5.00
  22 -21   3   18.70    3.90
  22 -21   3   25.10    5.80
  22 -21   3   24.20    4.40
 -22  21  -3   21.10    5.80
 -22  21  -3   16.10    4.40
  23 -22   3   98.49   11.30
  23 -22   3  107.79    8.90
  23 -22   3  103.19    9.40
 -23  22  -3  117.79   11.40
 -23  22  -3   91.89    9.30
  24 -23   3   20.00    4.70
  24 -23   3   19.50    4.10
  24 -23   3   14.80    5.80
 -24  23  -3   16.70    4.50
  25 -24   3    4.50    4.00
  25 -24   3    8.50    3.70
  25 -24   3    9.50    5.50
 -25  24  -3    9.50    3.60
 -25  24  -3    1.60    4.00
  26 -25   3   -2.10    3.60
  26 -25   3    5.90    3.60
 -26  25  -3    2.60    3.50
  27 -26   3   47.90    6.50
  27 -26   3   53.99    7.40
 -27  26  -3   67.59    8.70
 -27  26  -3   50.59    6.30
  28 -27   3   -0.80    3.50
  28 -27   3    4.20    3.00
 -28  27  -3    0.50    4.30
 -28  27  -3   -0.10    2.00
  29 -28   3   17.40    3.00
  29 -28   3   12.20    3.80
 -29  28  -3    6.10    4.40
  30 -29   3    8.20    3.50
 -30  29  -3   10.60    3.90
  31 -30   3    1.10    2.90
 -31  30  -3   -0.50    3.10
  32 -31   3    0.00    2.50
 -32  31  -3    3.10    2.70
 -31  32   4    6.50    2.80
 -30  31   4    2.70    3.30
 -29  30   4    1.00    3.70
  29 -30  -4    0.90    2.20
 -28  29   4    2.90    4.20
  28 -29  -4    3.00    2.90
 -27  28   4   24.10    5.30
  27 -28  -4   23.30    3.90
  27 -28  -4   28.90    4.20
 -26  27   4   19.10    5.40
  26 -27  -4   23.30    4.40
  26 -27  -4   30.20    4.80
 -25  26   4   -2.50    4.70
 -25  26   4    3.40    2.90
  25 -26  -4    1.20    3.50
  25 -26  -4    4.00    3.00
 -24  25   4    2.30    5.30
 -24  25   4    1.60    4.60
 -24  25   4    3.10    3.30
 -24  25   4    6.10    5.00
  24 -25  -4   10.40    5.00
  24 -25  -4    1.20    3.00
  24 -25  -4   -3.30    3.40
 -23  24   4    1.40    5.20
 -23  24   4   -1.00    3.50
 -23  24   4    8.30    5.10
  23 -24  -4   -0.10    3.70
  23 -24  -4    6.80    3.40
  23 -24  -4    4.40    5.80
 -22  23   4  322.57   21.20
 -22  23   4  314.67   21.40
 -22  23   4  303.77   19.20
  22 -23  -4  269.97   21.30
  22 -23  -4  291.07   19.40
  22 -23  -4  297.47   19.60
 -21  22   4    4.60    4.80
 -21  22   4    1.40    4.70
 -21  22   4    9.20    3.80
  21 -22  -4    9.20    3.70
  21 -22  -4   11.60    5.10
 -20  21   4    4.80    4.80
 -20  21   4    4.50    3.60
 -20  21   4   -3.10    4.20
  20 -21  -4    0.10    3.20
  20 -21  -4    2.10    4.20
 -19  20   4  298.87   20.60
 -19  20   4  313.67   20.70
 -19  20   4  303.47   19.30
  19 -20  -4  321.97   19.50
  19 -20  -4  272.97   21.10
 -18  19   4   18.00    4.80
 -18  19   4   20.80    4.90
 -18  19   4   16.40    3.70
  18 -19  -4   16.30    3.70
  18 -19  -4   20.40    5.10
 -17  18   4   68.89    8.00
 -17  18   4   75.49    6.90
 -17  18   4   66.79    8.10
  17 -18  -4   61.69    6.60
  17 -18  -4   61.39    8.60
 -16  17   4  249.68   15.60
 -16  17   4  237.38   16.40
 -16  17   4  252.87   16.60
  16 -17  -4  239.38   17.10
  16 -17  -4  231.88   15.60
 -15  16   4  264.37   16.30
 -15  16   4  261.97   17.10
  15 -16  -4  248.48   17.60
 -14  15   4   15.00    3.60
 -14  15   4    7.50    2.60
  14 -15  -4    7.90    3.70
 -13  14   4   14.40    2.60
 -13  14   4   13.60    3.30
  13 -14  -4   10.70    3.40
 -12  13   4   13.10    3.20
 -12  13   4   11.00    2.30
  12 -13  -4   13.00    3.20
 -11  12   4   14.10    2.80
 -11  12   4   11.90    2.20
  11 -12  -4    9.40    2.80
 -10  11   4   29.20    4.10
  10 -11  -4   27.60    4.30
  -9  10   4   29.50    3.80
   9 -10  -4   27.90    4.00
  -8   9   4    0.90    1.60
   8  -9  -4    0.90    1.80
  -7   8   4  787.12   46.00
   7  -8  -4  794.12   46.10
  -6   7   4   86.59    6.10
   6  -7  -4   91.29    6.20
   6  -7  -4   88.09    5.50
  -5   6   4  719.43   43.90
   5  -6  -4  754.92   43.80
   5  -6  -4  789.22   43.60
   5  -6  -4  765.72   43.90
  -4   5   4   16.70    2.10
   4  -5  -4   15.30    1.90
  -3   4   4 4157.88  254.37
   3  -4  -4 4809.42  254.37
   3  -4  -4 4187.48  254.77
   3  -4  -4 4430.16  254.17
   3  -4  -4 4663.73  254.37
  -2   3   4 1234.78   72.19
   2  -3  -4 1248.98   72.29
   2  -3  -4 1311.87   72.09
   2  -3  -4 1244.88   72.19
   2  -3  -4 1253.77   72.09
  -1   2   4   95.59    6.70
  -1   2   4  126.09    7.00
   1  -2  -4   95.39    6.50
   1  -2  -4  107.99    6.50
   1  -2  -4  129.49    7.10
   0   1   4   11.60    1.50
   0  -1  -4   11.60    1.10
   0  -1  -4   10.30    1.10
   1   0   4 1114.09   64.39
   1   0   4 1163.78   64.39
   1   0   4 1044.30   64.19
  -1   0  -4 1170.08   64.59
  -1   0  -4 1110.59   64.09
   2  -1   4   97.19    6.30
  -2   1  -4   97.99    6.20
  -2   1  -4  126.19    7.00
  -2   1  -4  101.69    6.10
   3  -2   4  425.26   25.20
  -3   2  -4  445.76   25.50
  -3   2  -4  422.16   24.90
  -3   2  -4  438.96   24.90
   4  -3   4 1455.15   81.89
  -4   3  -4 1480.05   82.19
  -4   3  -4 1373.46   81.69
  -4   3  -4 1398.06   81.59
   5  -4   4   11.70    2.00
  -5   4  -4   17.30    1.60
  -5   4  -4   14.80    2.70
  -5   4  -4   11.90    1.60
   6  -5   4    8.00    1.50
  -6   5  -4    9.40    2.00
  -6   5  -4    7.50    1.20
   7  -6   4    2.90    1.40
  -7   6  -4    3.90    1.20
  -7   6  -4    0.90    1.60
   8  -7   4  624.24   35.50
  -8   7  -4  619.74   35.80
  -8   7  -4  580.34   35.20
   9  -8   4  188.28   11.70
  -9   8  -4  180.98   11.40
  -9   8  -4  190.58   12.10
  10  -9   4    4.50    1.90
 -10   9  -4    3.20    2.30
 -10   9  -4    6.40    1.70
  11 -10   4   58.79    5.20
 -11  10  -4   59.29    4.60
 -11  10  -4   47.70    5.40
  12 -11   4  792.12   46.00
  12 -11   4  753.32   45.50
 -12  11  -4  808.02   46.20
 -12  11  -4  782.22   45.60
  13 -12   4    2.70    1.90
  13 -12   4    4.90    2.60
 -13  12  -4    4.80    2.60
 -13  12  -4    3.10    2.00
  14 -13   4   10.00    3.20
  14 -13   4   16.70    2.60
 -14  13  -4   14.90    2.70
 -14  13  -4   10.00    3.20
  15 -14   4   16.10    2.80
  15 -14   4    7.20    3.30
 -15  14  -4   10.30    2.70
 -15  14  -4    6.10    3.10
  16 -15   4   75.39    8.00
  16 -15   4   81.99    6.60
 -16  15  -4   74.49    7.40
 -16  15  -4   95.19    7.20
  17 -16   4   65.09    7.70
  17 -16   4   57.99    6.00
  17 -16   4   70.79    6.30
 -17  16  -4   79.09    6.80
 -17  16  -4   57.99    6.70
 -17  16  -4   64.59    6.70
 -17  16  -4   66.59    7.10
  18 -17   4    7.00    4.10
  18 -17   4   11.80    3.10
  18 -17   4   12.40    3.10
 -18  17  -4   17.40    4.40
 -18  17  -4    8.60    3.30
 -18  17  -4    9.00    3.50
  19 -18   4   79.79    9.10
  19 -18   4   79.39    7.00
  19 -18   4   69.99    7.00
 -19  18  -4   58.19    7.40
 -19  18  -4   67.39    8.30
 -19  18  -4   86.19    7.80
  20 -19   4   15.10    3.50
  20 -19   4    7.10    4.80
  20 -19   4   19.20    4.00
 -20  19  -4   13.40    4.10
 -20  19  -4   13.00    3.80
 -20  19  -4    4.60    4.30
  21 -20   4    3.70    4.50
  21 -20   4    1.40    3.20
  21 -20   4    0.90    3.40
 -21  20  -4   -3.90    4.10
 -21  20  -4   11.00    3.50
 -21  20  -4   -3.00    3.30
  22 -21   4    5.90    5.20
  22 -21   4    2.90    3.60
  22 -21   4    9.40    4.20
 -22  21  -4    8.20    3.70
  23 -22   4   10.80    4.10
  23 -22   4    6.10    5.10
  23 -22   4   13.00    3.80
 -23  22  -4    8.30    3.90
  24 -23   4    3.10    5.00
  24 -23   4    2.50    3.90
  24 -23   4    5.90    3.70
 -24  23  -4    1.40    3.60
 -24  23  -4    3.80    3.30
  25 -24   4   19.20    4.10
  25 -24   4   18.10    4.50
  25 -24   4    5.20    5.50
 -25  24  -4   14.00    3.60
  26 -25   4   15.50    3.80
  26 -25   4    9.90    4.10
 -26  25  -4   10.40    4.90
 -26  25  -4    1.90    3.40
  27 -26   4   27.60    4.20
  27 -26   4   28.10    4.70
 -27  26  -4   29.20    5.60
  28 -27   4    8.00    3.30
  28 -27   4   16.80    4.10
 -28  27  -4    6.80    4.70
  29 -28   4  103.29    8.70
  29 -28   4   88.99    7.30
 -29  28  -4   96.39    9.20
  30 -29   4   -1.80    2.80
 -30  29  -4    1.40    3.50
  31 -30   4    4.90    2.90
 -31  30  -4    5.00    3.20
  32 -31   4    1.00    2.30
 -32  31  -4   -0.10    2.50
 -30  31   5   13.00    3.60
 -29  30   5   -3.50    3.30
 -28  29   5    2.40    4.20
  28 -29  -5    4.20    2.10
 -27  28   5   -0.90    4.30
  27 -28  -5    3.50    2.70
 -26  27   5    8.60    4.90
  26 -27  -5    2.70    2.60
  26 -27  -5    3.40    3.20
 -25  26   5   -0.80    4.80
 -25  26   5   -6.00    3.00
  25 -26  -5    4.60    3.10
  25 -26  -5   -1.00    3.10
 -24  25   5    4.10    4.90
 -24  25   5   -4.50    3.30
  24 -25  -5    4.40    2.90
  24 -25  -5   -1.00    3.30
 -23  24   5   52.99    8.60
 -23  24   5   56.59    9.00
 -23  24   5   42.10    5.40
 -23  24   5   43.40    7.10
  23 -24  -5   40.70    6.30
  23 -24  -5   45.60    6.40
  23 -24  -5   43.50    6.70
 -22  23   5  251.57   18.80
 -22  23   5  263.07   17.30
 -22  23   5  265.97   19.10
  22 -23  -5  235.68   16.90
  22 -23  -5  287.27   17.40
  22 -23  -5  278.87   18.80
  22 -23  -5  233.38   21.30
 -21  22   5    8.90    5.00
 -21  22   5   17.40    5.80
 -21  22   5    9.40    4.00
  21 -22  -5    7.50    3.40
  21 -22  -5   11.60    3.80
  21 -22  -5   10.20    4.60
  21 -22  -5    6.80    5.50
 -20  21   5  236.18   15.30
 -20  21   5  217.28   16.40
 -20  21   5  230.78   16.80
  20 -21  -5  207.98   14.90
  20 -21  -5  223.58   15.10
  20 -21  -5  217.98   17.40
 -19  20   5   -2.10    4.20
 -19  20   5   -7.20    4.00
 -19  20   5   -2.40    3.50
  19 -20  -5    2.50    3.20
  19 -20  -5    3.50    3.00
  19 -20  -5   -2.10    4.30
 -18  19   5   17.90    4.70
 -18  19   5    8.80    4.30
 -18  19   5   15.10    3.90
  18 -19  -5    8.10    4.50
  18 -19  -5    7.90    3.40
  18 -19  -5    8.40    3.30
 -17  18   5  333.37   20.60
 -17  18   5  353.76   21.80
 -17  18   5  337.27   21.80
  17 -18  -5  306.77   22.20
  17 -18  -5  317.07   20.70
 -16  17   5  201.58   14.70
 -16  17   5  223.28   14.00
 -16  17   5  221.98   15.00
  16 -17  -5  191.58   13.90
  16 -17  -5  213.98   15.60
 -15  16   5    3.00    2.90
 -15  16   5    3.90    3.50
 -15  16   5    9.90    3.40
  15 -16  -5    9.50    2.90
  15 -16  -5    2.70    3.60
 -14  15   5    5.10    3.20
 -14  15   5    6.00    2.80
  14 -15  -5    5.30    3.40
 -13  14   5   10.40    3.40
 -13  14   5   16.40    2.90
  13 -14  -5    7.10    3.40
 -12  13   5   52.29    5.00
 -12  13   5   49.30    5.90
  12 -13  -5   55.29    6.20
 -11  12   5   16.30    3.20
 -11  12   5   15.90    2.60
  11 -12  -5   20.00    3.50
 -10  11   5  139.29    9.00
 -10  11   5  139.19    9.70
  10 -11  -5  133.99    9.80
  -9  10   5   62.69    5.40
   9 -10  -5   60.79    5.10
   9 -10  -5   52.39    5.40
  -8   9   5   45.00    4.50
   8  -9  -5   46.90    4.20
   8  -9  -5   45.30    4.60
  -7   8   5  139.39    9.20
   7  -8  -5  143.29    8.90
   7  -8  -5  138.79    9.20
   7  -8  -5  136.29    8.40
  -6   7   5   28.70    3.50
   6  -7  -5   31.70    3.40
   6  -7  -5   31.50    3.10
   6  -7  -5   38.70    2.80
  -5   6   5    4.50    1.50
   5  -6  -5   10.50    1.50
   5  -6  -5    9.20    1.70
   5  -6  -5    5.50    1.40
  -4   5   5  693.43   43.20
   4  -5  -5  789.02   43.20
   4  -5  -5  748.13   43.00
   4  -5  -5  753.52   43.20
  -3   4   5   26.30    2.60
   3  -4  -5   32.60    2.80
   3  -4  -5   20.30    2.20
   3  -4  -5   31.30    2.60
   3  -4  -5   26.20    2.30
  -2   3   5  345.57   21.40
   2  -3  -5  338.57   21.20
   2  -3  -5  365.76   21.20
   2  -3  -5  415.96   21.70
  -1   2   5  616.74   36.10
  -1   2   5  595.84   35.90
   1  -2  -5  608.34   35.70
   1  -2  -5  643.74   35.70
   1  -2  -5  640.04   36.20
   0   1   5  118.89    7.00
   0   1   5   92.09    7.20
   0  -1  -5  101.49    7.40
   0  -1  -5  122.89    6.70
   0  -1  -5  122.99    6.90
   1   0   5   20.40    2.00
  -1   0  -5   17.60    1.50
   2  -1   5  629.24   36.80
   2  -1   5  622.24   36.60
  -2   1  -5  637.04   36.40
  -2   1  -5  650.23   37.10
   3  -2   5 2232.18  126.59
  -3   2  -5 2131.99  126.19
  -3   2  -5 2264.27  126.99
   4  -3   5    4.10    1.40
  -4   3  -5    6.10    0.90
  -4   3  -5    5.70    0.90
  -4   3  -5    4.10    1.80
   5  -4   5  344.27   20.40
  -5   4  -5  359.86   20.90
  -5   4  -5  338.07   20.00
  -5   4  -5  336.97   20.10
   6  -5   5  188.88   11.80
  -6   5  -5  198.58   11.40
  -6   5  -5  187.58   11.40
  -6   5  -5  188.48   12.30
   7  -6   5  220.48   13.20
  -7   6  -5  222.98   13.70
  -7   6  -5  200.88   12.70
   8  -7   5  178.58   11.70
  -8   7  -5  197.78   11.40
  -8   7  -5  186.68   12.30
   9  -8   5   34.00    3.70
  -9   8  -5   34.80    4.50
  -9   8  -5   25.10    3.00
  10  -9   5    6.10    2.10
 -10   9  -5    2.60    1.60
 -10   9  -5    8.10    2.80
  11 -10   5   85.39    6.50
  11 -10   5   97.69    7.20
 -11  10  -5  100.69    7.80
 -11  10  -5   91.69    6.50
  12 -11   5    1.20    1.60
  12 -11   5    4.90    2.60
 -12  11  -5    3.40    1.90
 -12  11  -5   -0.30    2.70
  13 -12   5  460.05   28.10
  13 -12   5  463.35   27.50
 -13  12  -5  449.26   28.30
 -13  12  -5  480.95   27.50
  14 -13   5   13.90    3.50
  14 -13   5   17.00    2.80
 -14  13  -5   10.30    3.50
 -14  13  -5   17.90    2.80
  15 -14   5   49.30    6.30
  15 -14   5   41.70    5.00
 -15  14  -5   42.20    6.10
 -15  14  -5   39.40    5.00
  16 -15   5   55.69    5.50
  16 -15   5   44.80    5.60
  16 -15   5   54.19    7.10
 -16  15  -5   60.09    6.90
 -16  15  -5   59.89    5.90
 -16  15  -5   53.69    6.40
  17 -16   5   44.60    5.60
  17 -16   5   61.69    7.40
  17 -16   5   49.80    5.70
 -17  16  -5   45.00    5.80
 -17  16  -5   53.19    6.70
 -17  16  -5   46.90    6.80
 -17  16  -5   55.49    6.80
  18 -17   5   96.59    7.70
  18 -17   5   76.49    7.50
  18 -17   5   93.19    9.30
 -18  17  -5   91.09    7.80
 -18  17  -5   94.39    9.10
 -18  17  -5   89.19    8.80
 -18  17  -5   79.59    8.20
  19 -18   5    1.10    4.00
  19 -18   5    5.00    3.20
  19 -18   5    5.80    3.40
 -19  18  -5    1.80    3.50
 -19  18  -5    3.90    3.10
 -19  18  -5    3.50    3.90
  20 -19   5    2.80    3.30
  20 -19   5    3.60    3.40
  20 -19   5    5.80    4.80
 -20  19  -5   10.00    4.30
 -20  19  -5    7.40    3.30
  21 -20   5   17.20    5.30
  21 -20   5   14.90    4.10
  21 -20   5   16.60    4.00
 -21  20  -5   15.30    4.40
 -21  20  -5   14.10    3.70
  22 -21   5   -0.40    3.50
  22 -21   5    1.80    3.40
  22 -21   5   -5.50    4.30
 -22  21  -5    4.00    3.10
  23 -22   5    3.70    5.00
  23 -22   5    5.00    3.80
  23 -22   5    1.10    3.80
 -23  22  -5    2.70    3.50
  24 -23   5   29.90    4.50
  24 -23   5   27.10    5.00
  24 -23   5   21.60    6.10
 -24  23  -5   21.60    4.40
  25 -24   5   -0.70    3.70
  25 -24   5    6.10    3.70
 -25  24  -5    3.30    4.70
  26 -25   5   81.29    8.40
  26 -25   5   73.59    7.70
 -26  25  -5   88.19   10.00
  27 -26   5    7.70    3.80
  27 -26   5   11.60    3.60
 -27  26  -5   10.70    5.00
  28 -27   5   10.20    3.40
  28 -27   5   11.00    3.70
 -28  27  -5   13.10    4.50
  29 -28   5   15.20    3.70
  29 -28   5   16.30    3.10
 -29  28  -5   19.00    4.40
  30 -29   5   20.60    3.60
 -30  29  -5   14.10    4.00
  31 -30   5    5.70    2.70
 -31  30  -5    0.30    3.00
 -30  31   6   13.30    3.40
 -29  30   6   -0.10    3.40
 -28  29   6    4.10    3.90
 -27  28   6   -1.30    4.20
 -26  27   6    8.60    3.10
 -26  27   6   10.00    4.90
  26 -27  -6    7.10    3.10
 -25  26   6   31.60    4.50
 -25  26   6   36.70    6.10
  25 -26  -6   38.80    4.90
  25 -26  -6   29.80    4.10
 -24  25   6   -1.80    4.60
 -24  25   6    1.10    3.60
  24 -25  -6   -1.50    2.80
  24 -25  -6    4.40    3.20
 -23  24   6   24.60    4.80
 -23  24   6   32.90    6.20
  23 -24  -6   26.60    4.30
  23 -24  -6   28.90    4.50
 -22  23   6    4.20    5.10
 -22  23   6    4.90    4.90
 -22  23   6   -1.20    4.80
 -22  23   6    5.90    4.10
  22 -23  -6    5.80    3.50
  22 -23  -6    4.80    4.10
  22 -23  -6    6.60    3.40
 -21  22   6    4.80    4.10
 -21  22   6   -1.00    4.70
 -21  22   6   -1.80    4.50
 -21  22   6    3.10    4.60
  21 -22  -6    2.80    3.20
  21 -22  -6   -2.90    3.90
  21 -22  -6    6.10    3.40
 -20  21   6   53.19    8.90
 -20  21   6   56.99    8.90
 -20  21   6   56.09    7.70
  20 -21  -6   51.19    7.80
  20 -21  -6   46.30    6.60
  20 -21  -6   65.29    6.60
 -19  20   6   34.90    5.00
 -19  20   6   28.80    5.70
 -19  20   6   23.30    5.40
  19 -20  -6   38.50    6.90
  19 -20  -6   24.50    4.50
  19 -20  -6   27.70    5.10
  19 -20  -6   31.90    4.70
 -18  19   6  169.88   12.90
 -18  19   6  160.08   11.60
 -18  19   6  156.08   12.40
  18 -19  -6  149.29   11.10
  18 -19  -6  159.78   12.20
  18 -19  -6  141.19   11.20
  18 -19  -6  131.29   13.20
 -17  18   6   21.30    4.20
 -17  18   6   18.30    4.90
 -17  18   6   23.90    4.70
  17 -18  -6   24.90    4.00
  17 -18  -6   25.50    4.80
  17 -18  -6   12.90    5.10
  17 -18  -6   36.50    5.30
 -16  17   6   18.10    4.40
 -16  17   6   13.60    4.50
 -16  17   6   16.60    3.90
  16 -17  -6   16.10    3.40
  16 -17  -6   11.30    4.40
  16 -17  -6    7.60    3.80
  16 -17  -6   18.10    3.60
 -15  16   6    9.50    4.10
 -15  16   6    1.30    3.10
 -15  16   6   10.90    3.70
  15 -16  -6    2.50    3.20
  15 -16  -6    6.20    2.90
  15 -16  -6    4.20    3.90
  15 -16  -6    8.40    2.70
 -14  15   6   46.30    6.60
 -14  15   6   42.30    5.70
  14 -15  -6   34.20    6.30
  14 -15  -6   36.20    4.90
  14 -15  -6   41.00    5.90
 -13  14   6  158.58   11.90
 -13  14   6  163.78   11.10
  13 -14  -6  169.58   11.60
  13 -14  -6  158.78   12.10
 -12  13   6   66.29    6.60
 -12  13   6   52.89    5.60
  12 -13  -6   59.39    6.50
  12 -13  -6   59.49    6.00
 -11  12   6  258.87   15.30
 -11  12   6  239.88   15.90
  11 -12  -6  237.28   15.50
  11 -12  -6  244.28   16.10
 -10  11   6  173.98   11.10
 -10  11   6  182.98   11.80
  10 -11  -6  182.78   11.40
  10 -11  -6  149.88   11.60
  -9  10   6  178.18   12.20
  -9  10   6  189.98   11.60
   9 -10  -6  178.08   12.10
   9 -10  -6  188.08   11.80
  -8   9   6  488.45   29.30
   8  -9  -6  481.95   29.30
   8  -9  -6  502.45   29.00
  -7   8   6  149.39    9.90
   7  -8  -6  145.79    9.00
   7  -8  -6  144.69    9.40
   7  -8  -6  149.09    9.70
  -6   7   6    1.10    1.70
   6  -7  -6    3.70    1.40
   6  -7  -6    2.40    1.60
   6  -7  -6    2.90    1.40
  -5   6   6   92.69    6.70
   5  -6  -6   97.69    6.50
   5  -6  -6   98.59    6.60
   5  -6  -6   98.69    6.30
  -4   5   6   88.29    6.30
   4  -5  -6   90.19    6.10
   4  -5  -6   90.99    6.20
   4  -5  -6   91.09    5.80
  -3   4   6    4.40    1.40
  -3   4   6    3.60    1.90
   3  -4  -6    2.50    1.50
   3  -4  -6    2.80    1.00
   3  -4  -6    4.20    1.00
  -2   3   6  698.23   40.70
  -2   3   6  671.83   40.40
   2  -3  -6  720.73   40.10
   2  -3  -6  687.83   40.10
   2  -3  -6  703.53   40.60
  -1   2   6  127.69    7.70
  -1   2   6  100.39    7.20
   1  -2  -6  109.79    6.80
   1  -2  -6  119.39    7.70
   0   1   6   25.40    2.50
   0   1   6   19.80    3.00
   0  -1  -6   21.60    1.80
   0  -1  -6   26.70    1.80
   0  -1  -6   18.00    3.30
   1   0   6  405.36   22.50
   1   0   6  357.86   22.10
  -1   0  -6  401.16   22.80
  -1   0  -6  352.46   21.70
   2  -1   6  122.39    8.10
  -2   1  -6  125.49    8.60
   3  -2   6   28.40    3.20
  -3   2  -6   26.30    1.90
  -3   2  -6   24.70    4.00
  -3   2  -6   29.20    1.90
   4  -3   6  323.87   20.00
  -4   3  -6  318.57   20.50
  -4   3  -6  363.06   19.40
   5  -4   6  642.84   36.30
  -5   4  -6  667.43   36.80
  -5   4  -6  557.24   35.60
   6  -5   6   73.19    5.60
  -6   5  -6   75.59    4.80
  -6   5  -6   73.39    4.80
  -6   5  -6   77.89    6.50
   7  -6   6  273.87   16.40
  -7   6  -6  281.17   17.00
  -7   6  -6  257.47   15.90
  -7   6  -6  262.97   15.80
   8  -7   6  199.78   13.70
  -8   7  -6  203.98   14.40
  -8   7  -6  254.57   13.30
   9  -8   6  185.18   12.00
  -9   8  -6  184.88   12.70
  -9   8  -6  190.18   11.40
  10  -9   6    3.00    2.20
 -10   9  -6   -0.20    1.50
 -10   9  -6    2.80    2.80
  11 -10   6    6.00    1.80
  11 -10   6    1.80    2.30
 -11  10  -6    5.10    3.10
 -11  10  -6    6.70    1.80
  12 -11   6   10.10    2.10
  12 -11   6   11.00    2.90
 -12  11  -6    9.90    3.50
 -12  11  -6    9.00    2.10
  13 -12   6   98.49    8.10
  13 -12   6  107.29    7.10
 -13  12  -6   97.19    7.00
 -13  12  -6   82.59    8.70
  14 -13   6   39.70    5.90
  14 -13   6   34.20    4.60
 -14  13  -6   35.70    6.40
 -14  13  -6   42.90    4.60
  15 -14   6  121.69   10.20
  15 -14   6  113.89    9.80
  15 -14   6  129.59    9.20
 -15  14  -6  125.39   10.50
 -15  14  -6  134.49    9.00
 -15  14  -6  129.19    9.60
  16 -15   6   45.10    5.50
  16 -15   6   31.70    5.00
  16 -15   6   37.50    6.80
 -16  15  -6   51.99    7.20
 -16  15  -6   43.50    5.10
 -16  15  -6   37.60    5.00
  17 -16   6  104.69    8.30
  17 -16   6   93.69    8.00
  17 -16   6   89.99    9.40
 -17  16  -6   96.59    9.40
 -17  16  -6  101.99    7.90
 -17  16  -6  111.09    9.20
  18 -17   6   89.39    9.40
  18 -17   6   75.19    7.60
  18 -17   6   89.79    7.70
 -18  17  -6   77.29    8.70
 -18  17  -6   86.49    7.30
 -18  17  -6   81.59    9.10
  19 -18   6   37.10    5.90
  19 -18   6   51.59    8.10
  19 -18   6   31.50    4.70
 -19  18  -6   40.60    5.40
 -19  18  -6   36.60    5.70
 -19  18  -6   39.90    5.90
  20 -19   6   45.00    6.40
  20 -19   6   39.10    6.30
  20 -19   6   31.70    6.00
 -20  19  -6   41.40    6.30
 -20  19  -6   43.70    5.50
  21 -20   6   38.80    6.50
  21 -20   6   36.60    6.50
  21 -20   6   38.60    5.10
 -21  20  -6   49.30    7.30
 -21  20  -6   35.60    4.70
  22 -21   6    2.60    3.70
  22 -21   6   -0.30    4.70
  22 -21   6   -2.50    3.50
 -22  21  -6   13.20    4.50
 -22  21  -6   -3.40    3.20
  23 -22   6    8.00    4.10
  23 -22   6   16.10    4.10
  23 -22   6    9.10    5.20
 -23  22  -6   11.10    5.20
  24 -23   6   59.29    7.60
  24 -23   6   58.69    7.30
 -24  23  -6   50.69    7.00
  25 -24   6    9.60    4.10
  25 -24   6    5.60    3.70
 -25  24  -6    4.50    4.90
  26 -25   6    6.00    3.60
  26 -25   6    7.80    3.80
 -26  25  -6    4.60    4.80
  27 -26   6   -3.60    3.10
  27 -26   6   -1.40    3.30
 -27  26  -6    5.70    4.50
  28 -27   6    3.60    2.90
  28 -27   6   -1.20    3.20
 -28  27  -6    5.40    4.20
  29 -28   6    1.50    3.10
  29 -28   6    8.70    2.60
 -29  28  -6    1.20    3.60
  30 -29   6   19.60    3.40
 -30  29  -6   18.00    3.80
  31 -30   6    1.90    2.40
 -31  30  -6   -1.30    2.60
 -29  30   7   13.50    3.50
 -28  29   7    5.70    3.70
 -27  28   7    3.50    4.20
 -26  27   7   13.20    4.80
 -26  27   7   14.20    3.10
 -25  26   7    3.30    3.20
 -25  26   7   -2.20    4.50
  25 -26  -7    3.00    2.50
 -24  25   7   15.40    4.20
 -24  25   7   17.00    5.70
  24 -25  -7   21.30    3.70
 -23  24   7   -2.40    3.90
 -23  24   7    9.50    5.30
  23 -24  -7    1.60    3.10
  23 -24  -7   -4.40    3.20
 -22  23   7   10.30    5.20
 -22  23   7    9.80    4.40
  22 -23  -7   -2.10    1.90
  22 -23  -7    2.40    3.30
 -21  22   7   51.69    8.90
 -21  22   7   36.40    6.80
 -21  22   7   57.19    7.40
  21 -22  -7   47.80    5.70
  21 -22  -7   53.79    7.80
  21 -22  -7   36.90    5.20
 -20  21   7    2.60    4.10
 -20  21   7   -0.50    4.70
 -20  21   7   -2.20    4.20
 -20  21   7   -3.00    3.90
  20 -21  -7    7.70    4.00
  20 -21  -7    0.70    2.90
  20 -21  -7    2.60    3.30
 -19  20   7   -1.70    4.30
 -19  20   7    2.80    4.50
 -19  20   7   -4.60    3.90
 -19  20   7    0.80    3.90
  19 -20  -7    4.20    3.00
  19 -20  -7   -2.90    3.00
  19 -20  -7   -1.50    3.40
 -18  19   7    5.50    3.90
 -18  19   7    5.60    4.20
 -18  19   7    8.60    4.90
 -18  19   7   17.10    5.10
  18 -19  -7   11.00    4.00
  18 -19  -7    4.40    3.60
  18 -19  -7    7.80    3.10
 -17  18   7  118.69   10.20
 -17  18   7  127.19    9.60
 -17  18   7  120.09   10.80
 -17  18   7  107.89   10.10
  17 -18  -7  100.29    9.70
  17 -18  -7  101.59    8.60
  17 -18  -7   96.59    9.10
 -16  17   7   51.89    6.50
 -16  17   7   47.90    5.90
 -16  17   7   36.60    5.80
  16 -17  -7   37.30    5.80
  16 -17  -7   46.30    6.60
  16 -17  -7   30.50    4.60
 -15  16   7   22.10    3.90
 -15  16   7    9.30    4.10
 -15  16   7   25.30    4.40
  15 -16  -7   15.40    4.20
  15 -16  -7   15.40    3.90
  15 -16  -7   12.20    3.20
  15 -16  -7   10.60    3.30
 -14  15   7   39.00    5.80
 -14  15   7   47.40    6.90
  14 -15  -7   29.40    5.20
  14 -15  -7   33.90    5.80
  14 -15  -7   41.50    5.50
 -13  14   7    4.30    3.10
 -13  14   7    8.00    3.60
  13 -14  -7    9.10    3.00
  13 -14  -7   11.90    3.80
  13 -14  -7   10.00    3.10
 -12  13   7   46.00    5.20
 -12  13   7   33.20    5.00
  12 -13  -7   40.60    5.10
  12 -13  -7   30.00    4.70
 -11  12   7   70.19    6.10
 -11  12   7   63.29    6.80
  11 -12  -7   66.39    6.00
  11 -12  -7   65.89    6.60
 -10  11   7   47.40    5.90
 -10  11   7   56.99    5.30
  10 -11  -7   69.29    5.90
  10 -11  -7   50.19    5.10
  -9  10   7   -2.00    2.20
  -9  10   7   -0.60    2.10
   9 -10  -7    1.50    1.90
   9 -10  -7   -4.70    2.00
  -8   9   7   46.80    5.10
  -8   9   7   52.19    4.70
   8  -9  -7   47.10    3.70
   8  -9  -7   50.69    4.80
   8  -9  -7   49.10    4.30
  -7   8   7   71.49    5.40
  -7   8   7   77.69    6.10
   7  -8  -7   63.39    5.50
   7  -8  -7   64.99    5.00
   7  -8  -7   76.49    5.20
  -6   7   7   61.49    5.50
   6  -7  -7   70.79    5.00
   6  -7  -7   70.89    5.20
   6  -7  -7   61.09    4.80
  -5   6   7  215.78   14.40
  -5   6   7  221.28   13.90
   5  -6  -7  203.48   13.60
   5  -6  -7  247.48   13.40
  -4   5   7   45.70    4.20
  -4   5   7   40.40    5.00
   4  -5  -7   46.50    4.30
   4  -5  -7   44.40    3.40
   4  -5  -7   50.59    3.40
  -3   4   7   24.20    3.10
  -3   4   7   27.00    4.10
   3  -4  -7   26.00    2.20
   3  -4  -7   25.80    2.40
   3  -4  -7   31.60    3.60
  -2   3   7  103.39    8.00
  -2   3   7  117.79    7.60
   2  -3  -7  110.09    8.00
   2  -3  -7  115.59    6.90
   2  -3  -7  118.29    6.80
  -1   2   7  474.45   27.70
  -1   2   7  442.86   27.30
   1  -2  -7  479.25   27.80
   0   1   7    2.90    1.40
   0   1   7    3.60    2.00
   0  -1  -7    5.10    2.20
   1   0   7   70.49    4.70
   1   0   7   52.19    5.00
  -1   0  -7   60.79    5.70
   2  -1   7  477.55   28.50
  -2   1  -7  487.65   29.00
   3  -2   7  328.27   20.10
  -3   2  -7  340.27   20.70
   4  -3   7   28.40    3.60
  -4   3  -7   27.00    4.70
   5  -4   7  414.06   25.10
  -5   4  -7  432.06   25.90
   6  -5   7  240.48   14.90
  -6   5  -7  241.88   15.80
   7  -6   7    2.90    2.10
  -7   6  -7    8.20    3.20
  -7   6  -7   10.60    1.40
  -7   6  -7    7.10    1.10
   8  -7   7  238.38   15.60
  -8   7  -7  265.07   14.80
  -8   7  -7  246.38   16.50
   9  -8   7  908.11   54.09
   9  -8   7  917.81   54.59
  -9   8  -7  943.01   55.39
  -9   8  -7  974.00   53.89
  10  -9   7  118.89    8.60
  10  -9   7  134.99    9.50
 -10   9  -7  137.29    8.40
 -10   9  -7  147.59   10.70
  11 -10   7   96.29    6.90
  11 -10   7   95.19    7.70
 -11  10  -7  101.99    6.50
 -11  10  -7   89.79    8.90
  12 -11   7   27.00    3.80
  12 -11   7   32.00    5.20
 -12  11  -7   28.90    3.40
 -12  11  -7   28.10    4.70
  13 -12   7    8.70    2.50
  13 -12   7    8.40    3.40
 -13  12  -7    9.40    4.00
 -13  12  -7   13.30    3.10
 -13  12  -7    9.60    2.00
  14 -13   7    7.60    3.50
 -14  13  -7   10.50    3.20
 -14  13  -7    7.70    4.00
 -14  13  -7    9.20    2.20
  15 -14   7   30.90    4.90
  15 -14   7   38.50    5.00
  15 -14   7   30.30    4.50
 -15  14  -7   30.20    4.00
 -15  14  -7   23.80    4.20
 -15  14  -7   26.50    5.20
  16 -15   7   16.20    4.50
  16 -15   7   18.10    3.40
  16 -15   7    9.20    3.50
 -16  15  -7   18.40    2.80
 -16  15  -7   15.20    4.70
 -16  15  -7   18.90    4.10
  17 -16   7   32.90    5.00
  17 -16   7   31.70    5.70
  17 -16   7   30.00    4.40
 -17  16  -7   21.60    5.20
 -17  16  -7   24.20    4.70
 -17  16  -7   33.00    4.50
  18 -17   7   93.49    8.00
  18 -17   7   81.09    9.50
  18 -17   7   95.79    8.30
 -18  17  -7   96.19    9.10
 -18  17  -7   88.09    6.90
 -18  17  -7   78.89    9.70
  19 -18   7    0.00    3.50
  19 -18   7   -1.50    4.10
  19 -18   7   -0.20    3.20
 -19  18  -7    0.70    2.50
 -19  18  -7    5.10    4.30
 -19  18  -7    1.30    4.30
 -19  18  -7    4.00    4.20
  20 -19   7    1.00    3.60
  20 -19   7   10.60    5.10
  20 -19   7   -2.20    3.60
 -20  19  -7    2.30    4.20
 -20  19  -7   -1.70    4.00
 -20  19  -7   -3.50    4.50
  21 -20   7    5.50    5.00
  21 -20   7    0.40    3.60
  21 -20   7    0.10    3.50
 -21  20  -7    0.10    4.30
 -21  20  -7   -5.20    4.00
  22 -21   7    0.80    3.60
  22 -21   7    3.20    3.70
  22 -21   7    3.80    5.00
 -22  21  -7    1.00    5.00
 -22  21  -7   -2.30    4.20
  23 -22   7    3.60    3.70
  23 -22   7   -5.40    3.50
  23 -22   7    7.90    7.50
 -23  22  -7    2.50    4.90
  24 -23   7    2.10    3.60
  24 -23   7    2.60    3.80
 -24  23  -7    1.20    4.90
  25 -24   7   46.80    7.40
  25 -24   7   69.69    7.20
 -25  24  -7   71.39    8.80
  26 -25   7   -4.30    3.50
  26 -25   7    3.30    3.30
 -26  25  -7   -4.60    4.10
  27 -26   7   18.40    3.70
  27 -26   7   17.70    3.90
 -27  26  -7   17.50    4.70
  28 -27   7    7.70    3.20
  28 -27   7    3.40    2.90
 -28  27  -7    0.90    3.80
  29 -28   7    2.30    2.80
  29 -28   7    0.50    2.30
 -29  28  -7   -1.90    3.20
  30 -29   7   -0.40    2.40
 -30  29  -7    2.00    3.00
 -28  29   8    1.40    3.20
 -27  28   8    2.90    3.70
 -26  27   8   12.60    2.80
 -26  27   8    7.30    4.30
 -25  26   8    4.20    3.20
 -25  26   8   -1.20    4.30
 -24  25   8    5.70    3.80
 -24  25   8   14.00    5.10
  24 -25  -8   15.80    3.00
 -23  24   8    0.10    4.80
 -23  24   8    4.50    4.10
  23 -24  -8    5.80    3.00
 -22  23   8   22.70    6.00
 -22  23   8   28.10    5.10
  22 -23  -8   28.90    4.10
 -21  22   8   -3.40    4.10
 -21  22   8   -2.90    4.80
  21 -22  -8    3.90    3.20
 -20  21   8   20.80    5.90
 -20  21   8   25.20    4.90
 -20  21   8   18.20    5.20
  20 -21  -8   21.40    4.10
  20 -21  -8   22.90    5.20
 -19  20   8    5.20    4.20
 -19  20   8   -2.40    4.60
 -19  20   8    3.40    4.40
  19 -20  -8    4.40    3.30
  19 -20  -8   -1.50    3.50
 -18  19   8    7.20    4.30
 -18  19   8   18.50    5.00
 -18  19   8   11.80    5.30
  18 -19  -8   14.50    3.80
  18 -19  -8   14.40    3.80
 -17  18   8    1.90    4.40
 -17  18   8    1.60    3.90
 -17  18   8    5.20    4.30
  17 -18  -8    2.00    3.30
  17 -18  -8    6.10    3.10
 -16  17   8   39.00    6.40
 -16  17   8   42.20    5.70
 -16  17   8   46.80    7.00
 -16  17   8   54.19    7.90
  16 -17  -8   47.20    6.20
  16 -17  -8   45.70    6.00
 -15  16   8    8.60    3.90
 -15  16   8    0.40    3.50
 -15  16   8   -0.30    4.00
 -15  16   8    5.20    4.10
  15 -16  -8    2.50    2.90
  15 -16  -8    6.80    3.10
 -14  15   8    5.40    3.50
 -14  15   8    6.30    4.10
 -14  15   8   12.90    3.70
  14 -15  -8    5.20    2.80
  14 -15  -8   10.70    3.30
 -13  14   8   20.00    4.30
 -13  14   8   16.50    4.30
 -13  14   8   20.90    3.80
  13 -14  -8   17.50    3.90
  13 -14  -8   19.60    3.50
 -12  13   8   43.60    6.60
 -12  13   8   51.09    6.50
 -12  13   8   41.50    5.90
  12 -13  -8   36.60    5.50
  12 -13  -8   52.49    5.20
 -11  12   8   37.10    6.00
 -11  12   8   40.90    6.00
 -11  12   8   32.60    4.30
  11 -12  -8   37.60    5.10
  11 -12  -8   42.50    4.50
 -10  11   8    4.80    2.60
 -10  11   8    0.50    2.70
  10 -11  -8    0.90    2.70
  10 -11  -8    2.30    2.00
  -9  10   8   92.99    7.10
  -9  10   8   87.89    7.70
   9 -10  -8   93.19    6.50
   9 -10  -8   88.69    7.10
  -8   9   8   33.00    4.00
  -8   9   8   29.10    4.50
  -8   9   8   36.90    6.10
   8  -9  -8   30.10    3.20
   8  -9  -8   28.10    3.30
  -7   8   8   76.29    7.70
  -7   8   8   79.39    6.10
  -7   8   8   75.49    6.60
   7  -8  -8   76.49    5.80
   7  -8  -8   84.49    5.50
  -6   7   8    6.00    2.00
  -6   7   8    0.40    2.80
  -6   7   8    1.50    2.00
   6  -7  -8    0.80    1.10
   6  -7  -8    0.90    1.70
  -5   6   8  204.78   13.50
  -5   6   8  213.08   14.20
  -5   6   8  208.68   13.00
   5  -6  -8  213.08   13.30
   5  -6  -8  212.48   12.50
  -4   5   8    2.50    2.60
  -4   5   8   -0.10    1.80
   4  -5  -8    2.60    2.10
  -3   4   8   61.69    4.90
  -3   4   8   51.79    5.80
   3  -4  -8   56.59    5.30
  -2   3   8   85.29    6.70
  -2   3   8   96.59    7.50
   2  -3  -8  107.29    7.50
  -1   2   8  152.48    9.90
  -1   2   8  152.48   10.40
   1  -2  -8  155.48   10.70
   0   1   8   23.60    3.20
   0   1   8   28.30    4.10
   0  -1  -8   25.60    3.80
   1   0   8   36.00    4.40
   1   0   8   40.60    3.70
  -1   0  -8   36.10    5.00
   2  -1   8  159.88   10.50
  -2   1  -8  155.28   11.10
   3  -2   8   51.99    5.00
  -3   2  -8   48.70    5.90
   4  -3   8   43.60    4.60
  -4   3  -8   42.90    5.70
   5  -4   8   40.00    4.50
  -5   4  -8   37.90    5.90
   6  -5   8  100.69    7.40
  -6   5  -8   94.79    8.60
   7  -6   8  444.16   29.10
   7  -6   8  504.95   29.10
  -7   6  -8  509.85   30.00
   8  -7   8   10.70    2.80
   8  -7   8    8.60    2.00
  -8   7  -8   12.00    4.00
   9  -8   8  269.27   17.40
   9  -8   8  293.57   18.10
  -9   8  -8  309.17   19.30
  10  -9   8   59.49    5.20
  10  -9   8   65.49    6.30
 -10   9  -8   69.49    8.80
 -10   9  -8   64.29    7.90
  11 -10   8  328.87   19.50
  11 -10   8  335.87   20.30
 -11  10  -8  338.77   21.40
 -11  10  -8  292.57   20.30
 -11  10  -8  315.17   20.30
  12 -11   8  152.78   10.00
  12 -11   8  158.38   11.10
 -12  11  -8  139.79   12.20
 -12  11  -8  143.29   10.90
 -12  11  -8  155.58   11.10
  13 -12   8    8.20    3.50
  13 -12   8    1.00    2.40
  13 -12   8    7.10    2.50
 -13  12  -8    6.30    4.20
 -13  12  -8   14.10    3.70
 -13  12  -8    8.60    3.60
  14 -13   8  106.29    8.00
  14 -13   8  112.69    9.30
  14 -13   8   91.99    8.00
 -14  13  -8  103.59    8.90
 -14  13  -8   93.99   10.00
 -14  13  -8  104.69    8.90
  15 -14   8   91.69    8.80
  15 -14   8   99.19    7.70
  15 -14   8   69.29    7.00
 -15  14  -8   96.39    9.90
 -15  14  -8   80.39    8.10
 -15  14  -8   77.39    8.30
  16 -15   8   16.20    3.90
  16 -15   8   14.30    3.50
  16 -15   8   21.90    4.70
 -16  15  -8   22.70    4.50
 -16  15  -8   16.90    4.80
 -16  15  -8   12.90    5.10
  17 -16   8   15.80    4.10
  17 -16   8   19.70    5.00
  17 -16   8   12.20    3.60
 -17  16  -8   14.40    5.40
 -17  16  -8   15.80    4.40
 -17  16  -8   13.40    4.30
  18 -17   8  168.98   12.00
  18 -17   8  177.08   13.60
  18 -17   8  174.38   12.40
 -18  17  -8  172.98   13.50
 -18  17  -8  168.18   13.10
 -18  17  -8  146.29   13.90
  19 -18   8   12.90    4.00
  19 -18   8    0.50    4.50
  19 -18   8   12.40    3.80
 -19  18  -8    3.80    4.70
 -19  18  -8    9.30    5.00
 -19  18  -8   11.70    4.90
  20 -19   8   32.80    6.10
  20 -19   8   50.99    6.80
  20 -19   8   54.89    7.00
 -20  19  -8   50.09    8.20
 -20  19  -8   35.10    6.20
 -20  19  -8   33.50    5.90
  21 -20   8    0.20    3.60
  21 -20   8    2.70    4.60
  21 -20   8    2.20    3.80
 -21  20  -8    6.70    5.20
 -21  20  -8   -3.40    4.00
  22 -21   8   11.60    4.20
  22 -21   8   13.90    4.10
 -22  21  -8   14.40    5.20
  23 -22   8   42.00    7.00
  23 -22   8   55.99    7.20
 -23  22  -8   57.19    8.70
  24 -23   8   11.80    4.00
  24 -23   8   15.90    4.20
 -24  23  -8   16.80    5.20
  25 -24   8   21.20    4.30
  25 -24   8   26.40    4.20
 -25  24  -8   26.70    5.40
  26 -25   8   -1.30    3.20
  26 -25   8    0.10    3.30
 -26  25  -8    2.00    4.10
  27 -26   8   47.10    6.00
  27 -26   8   54.39    5.90
 -27  26  -8   54.99    7.20
  28 -27   8    4.60    2.90
  28 -27   8   -0.70    2.60
 -28  27  -8   -2.40    3.40
  29 -28   8    7.40    2.40
  29 -28   8    0.80    2.50
 -29  28  -8    2.30    3.10
 -27  28   9   11.90    3.80
 -26  27   9   -0.10    2.60
 -26  27   9    5.80    3.80
 -25  26   9    2.00    3.00
 -25  26   9    0.00    4.10
 -24  25   9    3.30    3.40
 -24  25   9    1.20    4.40
  24 -25  -9    3.30    2.30
 -23  24   9   27.70    4.60
 -23  24   9   24.80    5.60
  23 -24  -9   25.40    3.70
 -22  23   9   50.19    7.20
  22 -23  -9   36.90    5.50
 -21  22   9   80.49    8.60
 -21  22   9   89.59   10.30
  21 -22  -9   68.99    7.20
 -20  21   9    8.80    4.50
 -20  21   9    4.40    5.10
  20 -21  -9    2.30    3.10
 -19  20   9  167.48   13.70
 -19  20   9  157.18   12.10
 -19  20   9  129.29   15.20
 -19  20   9  171.48   14.00
  19 -20  -9  144.29   11.40
 -18  19   9   10.20    6.30
 -18  19   9    7.40    4.80
 -18  19   9   17.80    5.40
 -18  19   9   20.60    4.90
  18 -19  -9    9.60    3.60
 -17  18   9    8.80    4.80
 -17  18   9   11.60    6.30
 -17  18   9   20.50    4.60
 -17  18   9   23.50    5.80
  17 -18  -9   15.40    3.90
 -16  17   9    3.80    4.10
 -16  17   9    3.10    5.50
 -16  17   9    2.00    4.40
 -16  17   9    1.70    4.20
  16 -17  -9    4.00    4.00
  16 -17  -9    6.30    3.20
 -15  16   9    1.00    3.80
 -15  16   9   -2.90    3.70
 -15  16   9    0.10    5.10
 -15  16   9    1.00    4.10
  15 -16  -9    4.90    3.30
  15 -16  -9    7.70    2.70
 -14  15   9   82.49   11.60
 -14  15   9  108.79    9.90
 -14  15   9  116.19    9.40
 -14  15   9   95.79   10.20
  14 -15  -9  108.89    7.80
  14 -15  -9  106.69    8.80
 -13  14   9    8.10    3.80
 -13  14   9   14.00    5.60
 -13  14   9   17.00    3.90
 -13  14   9   16.70    4.50
  13 -14  -9   12.30    2.60
  13 -14  -9   14.60    3.40
 -12  13   9   16.80    5.60
 -12  13   9   18.10    4.30
 -12  13   9   10.70    3.80
 -12  13   9   16.90    3.80
  12 -13  -9   22.50    3.90
  12 -13  -9   14.10    2.60
 -11  12   9    0.60    2.90
 -11  12   9    2.60    4.30
 -11  12   9    4.40    3.10
 -11  12   9    1.60    3.30
  11 -12  -9   -1.00    2.60
  11 -12  -9    3.60    1.80
 -10  11   9    0.20    3.10
 -10  11   9   11.90    4.50
 -10  11   9    8.10    3.00
 -10  11   9    1.00    3.00
  10 -11  -9    6.50    3.00
  10 -11  -9    7.20    1.70
  -9  10   9  119.69    9.10
  -9  10   9  132.99    9.90
  -9  10   9   98.29   10.80
   9 -10  -9  132.89    9.50
   9 -10  -9  129.09    7.90
  -8   9   9   79.39    7.40
  -8   9   9  103.19    8.20
  -8   9   9   90.69    9.40
   8  -9  -9   98.69    6.10
   8  -9  -9   98.59    7.60
  -7   8   9   21.60    4.40
  -7   8   9   20.90    3.20
  -7   8   9   21.00    3.50
   7  -8  -9   20.20    3.50
  -6   7   9   83.99    8.70
  -6   7   9  104.99    7.90
  -6   7   9  102.99    7.20
   6  -7  -9   94.09    7.20
  -5   6   9   57.29    5.10
  -5   6   9   56.39    5.50
  -5   6   9   57.49    6.70
   5  -6  -9   61.89    5.50
  -4   5   9   20.30    3.00
  -4   5   9   14.90    3.70
  -4   5   9   12.50    2.50
   4  -5  -9   19.00    3.10
  -3   4   9   47.70    5.50
  -3   4   9   31.60    4.30
  -3   4   9   34.20    3.80
   3  -4  -9   38.40    4.90
  -2   3   9   20.60    3.70
  -2   3   9   25.30    3.30
  -2   3   9   19.50    3.00
   2  -3  -9   24.60    3.80
  -1   2   9   61.19    6.20
  -1   2   9   55.79    5.80
  -1   2   9   69.59    5.40
   1  -2  -9   61.89    6.40
   0   1   9    4.00    2.00
   0   1   9    1.00    2.50
   0  -1  -9    5.40    3.00
   1   0   9    3.30    2.40
  -1   0  -9    2.70    3.00
   2  -1   9   63.59    5.90
  -2   1  -9   65.79    7.00
   3  -2   9   63.09    5.80
  -3   2  -9   62.89    7.00
   4  -3   9    8.10    2.70
   4  -3   9    6.70    1.90
  -4   3  -9   10.80    3.60
   5  -4   9   73.19    6.00
   5  -4   9   54.69    5.00
  -5   4  -9   64.19    7.30
   6  -5   9    0.30    1.60
   6  -5   9   -0.40    2.30
  -6   5  -9   -0.10    3.60
   7  -6   9   28.90    4.80
   7  -6   9   29.90    3.80
  -7   6  -9   33.50    5.00
  -7   6  -9   40.80    6.80
   8  -7   9   68.39    5.50
   8  -7   9   72.99    6.50
  -8   7  -9   56.09    6.60
  -8   7  -9   72.19    8.20
   9  -8   9   98.79    7.90
   9  -8   9  100.49    7.10
  -9   8  -9   92.59    8.60
  -9   8  -9   80.79    9.50
  -9   8  -9  105.99    8.10
  10  -9   9   68.09    5.60
  10  -9   9   62.69    6.60
 -10   9  -9   71.59    7.80
 -10   9  -9   67.09    6.80
 -10   9  -9   55.69    8.40
  11 -10   9    4.90    2.40
  11 -10   9   -0.40    2.90
 -11  10  -9    3.50    3.10
 -11  10  -9    2.70    4.30
 -11  10  -9    0.20    4.10
  12 -11   9   -0.50    2.40
  12 -11   9    5.00    2.60
  12 -11   9    7.00    3.40
 -12  11  -9    4.00    3.90
 -12  11  -9    4.90    3.30
 -12  11  -9    1.70    4.40
  13 -12   9   33.00    4.70
  13 -12   9   41.40    5.20
  13 -12   9   29.60    5.00
 -13  12  -9   40.30    5.40
 -13  12  -9   31.80    6.20
 -13  12  -9   41.80    6.70
  14 -13   9   14.80    4.20
  14 -13   9   22.60    3.60
 -14  13  -9   13.20    5.40
 -14  13  -9   17.40    4.30
 -14  13  -9   19.00    4.50
  15 -14   9    9.30    2.90
  15 -14   9    8.20    4.00
 -15  14  -9    3.20    4.80
 -15  14  -9    2.20    3.80
 -15  14  -9    4.60    3.50
  16 -15   9   77.49    8.70
  16 -15   9   85.69    8.10
  16 -15   9   71.89    7.20
 -16  15  -9   61.59    9.80
 -16  15  -9   80.19    8.80
 -16  15  -9   75.49    8.60
  17 -16   9   80.49    8.00
  17 -16   9   72.39    7.40
  17 -16   9   80.99    9.30
 -17  16  -9   73.39    8.80
 -17  16  -9   70.99    9.20
 -17  16  -9   71.99   10.00
  18 -17   9   48.70    8.10
  18 -17   9   48.90    7.30
  18 -17   9   52.29    6.40
 -18  17  -9   56.69    8.10
 -18  17  -9   35.80    6.90
 -18  17  -9   44.20    6.60
  19 -18   9    0.60    3.40
  19 -18   9    5.30    3.90
  19 -18   9    6.90    4.40
 -19  18  -9    3.50    4.80
 -19  18  -9    5.00    5.00
 -19  18  -9    9.80    4.90
  20 -19   9   40.20    5.40
  20 -19   9   41.10    6.50
  20 -19   9   46.40    7.90
 -20  19  -9   43.70    6.20
 -20  19  -9   28.80    6.10
 -20  19  -9   36.80    6.10
  21 -20   9   -1.90    3.40
  21 -20   9    2.70    4.00
 -21  20  -9    2.50    4.60
  22 -21   9   78.39    7.80
  22 -21   9   70.29    8.00
 -22  21  -9   64.79    9.70
  23 -22   9   14.00    4.10
  23 -22   9   27.30    4.50
 -23  22  -9   33.80    5.80
  24 -23   9    9.30    3.70
  24 -23   9    9.60    3.80
 -24  23  -9   12.90    4.70
  25 -24   9   11.80    3.50
  25 -24   9    7.90    3.50
 -25  24  -9    9.50    4.50
  26 -25   9    3.30    3.10
  26 -25   9    7.60    3.10
 -26  25  -9    5.40    4.00
  27 -26   9    0.90    2.70
  27 -26   9    6.70    2.90
 -27  26  -9    6.20    3.70
  28 -27   9   -0.60    2.50
  28 -27   9    2.40    2.30
 -28  27  -9    2.70    3.10
 -26  27  10    1.40    3.40
 -25  26  10   -1.80    3.70
 -25  26  10    0.40    2.60
 -24  25  10   11.60    4.40
 -24  25  10   11.80    3.40
 -23  24  10    2.10    4.40
 -23  24  10    9.30    3.80
  23 -24 -10    4.90    2.40
 -22  23  10   12.30    5.30
 -22  23  10   23.00    4.70
  22 -23 -10   20.70    3.40
 -21  22  10   29.00    5.10
 -21  22  10   37.80    6.30
  21 -22 -10   31.30    4.30
 -20  21  10   18.30    5.40
 -20  21  10   20.80    5.00
  20 -21 -10   24.60    4.00
 -19  20  10   70.99    8.50
 -19  20  10   79.49    9.90
  19 -20 -10   60.49    7.00
 -18  19  10   19.70    7.00
 -18  19  10   19.70    5.60
 -18  19  10   12.10    6.50
 -18  19  10   19.50    4.90
  18 -19 -10   21.00    4.10
 -17  18  10   75.49    8.50
 -17  18  10   87.49    9.90
 -17  18  10   56.29    9.20
 -17  18  10   79.49    9.70
  17 -18 -10   56.09    7.30
 -16  17  10    7.00    4.40
 -16  17  10   -0.30    4.00
 -16  17  10   -6.20    4.20
 -16  17  10   -4.50    5.60
  16 -17 -10    5.00    3.50
 -15  16  10   91.29    9.40
 -15  16  10   88.49   10.10
 -15  16  10   72.19   11.70
 -15  16  10   96.89    8.90
  15 -16 -10   71.99    8.00
 -14  15  10    7.10    4.10
 -14  15  10    0.30    4.00
 -14  15  10   -1.80    3.70
 -14  15  10    4.10    5.40
  14 -15 -10   -3.40    3.00
 -13  14  10   33.20    7.30
 -13  14  10   40.10    6.30
 -13  14  10   48.70    7.30
 -13  14  10   43.50    5.50
  13 -14 -10   50.29    6.40
 -12  13  10  103.19    9.00
 -12  13  10  106.09   10.30
 -12  13  10   80.49   11.20
 -12  13  10  107.49    9.70
  12 -13 -10  106.69    8.90
 -11  12  10   15.30    4.20
 -11  12  10   16.00    4.40
 -11  12  10   17.50    5.50
 -11  12  10   29.10    4.40
  11 -12 -10   23.10    4.40
 -10  11  10   16.90    4.40
 -10  11  10   27.20    4.70
 -10  11  10   24.70    5.90
 -10  11  10   22.60    4.00
  10 -11 -10   18.80    3.80
  -9  10  10  245.38   15.10
  -9  10  10  233.38   15.90
  -9  10  10  206.68   16.70
  -9  10  10  218.38   15.60
   9 -10 -10  230.28   15.30
  -8   9  10   11.90    3.50
  -8   9  10   12.50    3.40
  -8   9  10    6.50    3.10
  -8   9  10    4.70    3.90
   8  -9 -10   10.10    4.00
   8  -9 -10    4.70    3.20
  -7   8  10  605.04   41.10
  -7   8  10  696.23   40.70
  -7   8  10  696.23   39.90
   7  -8 -10  699.53   40.40
   7  -8 -10  680.33   40.70
  -6   7  10   63.19    6.20
  -6   7  10   48.20    7.30
  -6   7  10   53.29    5.40
   6  -7 -10   47.40    5.30
   6  -7 -10   46.10    5.70
   6  -7 -10   56.49    7.10
  -5   6  10    5.40    3.60
  -5   6  10    6.80    2.90
  -5   6  10   13.70    2.70
   5  -6 -10   16.90    3.90
   5  -6 -10    7.20    3.00
   5  -6 -10    7.50    2.90
  -4   5  10  189.28   14.50
  -4   5  10  215.28   13.40
  -4   5  10  234.48   14.00
   4  -5 -10  214.78   13.90
   4  -5 -10  192.88   13.90
   4  -5 -10  206.18   14.70
  -3   4  10  266.67   16.30
  -3   4  10  244.78   15.90
  -3   4  10  247.28   17.10
   3  -4 -10  258.27   16.40
   3  -4 -10  266.97   17.40
   3  -4 -10  254.27   16.70
  -2   3  10   43.20    4.80
  -2   3  10   40.00    4.50
  -2   3  10   48.60    6.00
   2  -3 -10   34.40    5.00
   2  -3 -10   51.19    7.00
   2  -3 -10   38.90    5.70
  -1   2  10   61.29    5.40
  -1   2  10   69.79    7.00
  -1   2  10   58.79    5.80
   1  -2 -10   71.79    7.20
   1  -2 -10   62.69    6.00
   1  -2 -10   75.69    8.00
   0   1  10   50.29    6.20
   0   1  10   68.49    5.10
   0  -1 -10   49.60    5.60
   0  -1 -10   59.59    7.80
   0  -1 -10   60.39    7.00
   1   0  10  127.19    8.60
   1   0  10  126.99    9.60
  -1   0 -10  117.29    9.20
  -1   0 -10  126.79   11.30
  -1   0 -10  137.19   10.50
   2  -1  10   85.89    5.80
   2  -1  10   67.79    6.70
  -2   1 -10   61.79    6.40
  -2   1 -10   74.29    8.00
   3  -2  10    6.80    3.00
   3  -2  10   14.50    2.40
  -3   2 -10   13.70    3.10
  -3   2 -10   11.70    4.20
   4  -3  10   57.19    5.10
   4  -3  10   62.39    6.20
  -4   3 -10   66.79    6.00
  -4   3 -10   49.90    7.70
   5  -4  10    8.30    2.30
   5  -4  10    8.10    3.00
  -5   4 -10    9.30    3.10
  -5   4 -10    8.00    4.40
   6  -5  10   21.50    3.80
   6  -5  10   20.70    3.00
  -6   5 -10   24.70    3.80
  -6   5 -10   21.40    5.10
   7  -6  10   22.70    3.80
   7  -6  10   18.60    3.00
  -7   6 -10   20.30    4.00
  -7   6 -10   20.00    4.90
  -7   6 -10   18.10    3.90
   8  -7  10   32.70    4.30
   8  -7  10   29.80    5.20
  -8   7 -10   40.10    6.20
  -8   7 -10   42.90    5.80
  -8   7 -10   41.10    6.50
   9  -8  10   96.99    7.50
   9  -8  10   93.79    8.30
  -9   8 -10  104.89    8.60
  -9   8 -10  104.09    9.50
  -9   8 -10   98.19   10.30
  10  -9  10   52.59    5.40
  10  -9  10   39.30    6.10
  10  -9  10   50.89    5.50
 -10   9 -10   46.10    8.30
 -10   9 -10   56.09    6.60
 -10   9 -10   39.60    5.80
  11 -10  10   -0.20    2.60
  11 -10  10    4.00    2.60
  11 -10  10    3.90    3.20
 -11  10 -10    2.70    4.70
 -11  10 -10    0.50    4.60
 -11  10 -10   -1.00    3.20
  12 -11  10    4.40    3.50
  12 -11  10   -2.80    2.50
  12 -11  10    7.20    2.90
 -12  11 -10   -3.10    3.40
 -12  11 -10    9.40    4.70
 -12  11 -10   -5.60    4.80
  13 -12  10   95.79    7.40
  13 -12  10   92.39    7.70
  13 -12  10   73.19    8.60
 -13  12 -10   91.59    9.50
 -13  12 -10   82.79    8.90
 -13  12 -10   80.39   10.70
  14 -13  10  119.79   10.50
  14 -13  10  118.69    9.30
  14 -13  10  122.19    9.50
 -14  13 -10  116.69   10.60
 -14  13 -10  110.39   12.20
 -14  13 -10  134.19   11.00
  15 -14  10   97.59    9.60
  15 -14  10  101.69    8.30
 -15  14 -10  114.69    9.90
 -15  14 -10  102.79   10.20
 -15  14 -10   89.79   11.40
  16 -15  10   31.50    5.60
  16 -15  10   36.50    4.80
  16 -15  10   36.30    5.20
 -16  15 -10   41.20    7.00
 -16  15 -10   37.90    5.80
 -16  15 -10   40.00    6.20
  17 -16  10  107.59    9.10
  17 -16  10   93.89    8.30
  17 -16  10   99.69    9.90
 -17  16 -10   95.59   10.10
 -17  16 -10   92.29   10.00
 -17  16 -10   93.59   11.20
  18 -17  10   33.50    5.90
  18 -17  10   37.40    5.30
  18 -17  10   36.00    5.00
 -18  17 -10   38.50    6.00
 -18  17 -10   20.50    6.10
 -18  17 -10   32.80    6.00
  19 -18  10   18.00    5.10
  19 -18  10   23.90    4.60
  19 -18  10   19.60    4.30
 -19  18 -10   10.70    5.10
 -19  18 -10   12.00    5.20
 -19  18 -10   22.90    5.30
  20 -19  10   22.40    4.40
  20 -19  10   27.70    4.70
 -20  19 -10   14.50    5.30
 -20  19 -10   16.80    5.30
  21 -20  10   58.19    6.60
  21 -20  10   35.70    5.30
 -21  20 -10   38.50    6.30
  22 -21  10    1.20    3.70
  22 -21  10   -4.00    3.10
 -22  21 -10    0.70    4.50
  23 -22  10    5.20    3.60
  23 -22  10    1.90    3.30
 -23  22 -10   -4.60    4.20
  24 -23  10    0.10    3.30
  24 -23  10    0.50    3.10
 -24  23 -10    4.40    4.10
  25 -24  10   18.50    3.60
  25 -24  10   23.60    3.80
 -25  24 -10   20.30    4.40
  26 -25  10    6.10    3.00
  26 -25  10   17.20    3.20
 -26  25 -10    9.00    3.80
  27 -26  10   35.10    4.30
  27 -26  10   31.00    4.20
 -27  26 -10   27.10    4.10
 -25  26  11    7.70    2.40
 -25  26  11    0.50    3.30
 -24  25  11    0.80    3.60
 -24  25  11    0.60    2.70
 -23  24  11    0.80    3.10
 -23  24  11    3.20    4.00
 -22  23  11   52.99    7.60
 -22  23  11   42.60    6.60
  22 -23 -11   49.10    4.90
 -21  22  11   51.39    6.90
 -21  22  11   35.10    6.10
  21 -22 -11   42.90    5.10
 -20  21  11    3.30    4.40
 -20  21  11    3.60    4.00
  20 -21 -11   -1.30    2.90
 -19  20  11   -5.70    3.90
 -19  20  11    3.30    4.90
  19 -20 -11    0.20    3.00
 -18  19  11    1.50    4.60
 -18  19  11    5.20    4.50
  18 -19 -11   -7.70    2.80
 -17  18  11   10.90    5.00
 -17  18  11    3.60    4.50
  17 -18 -11   13.80    3.80
 -16  17  11   12.80    6.40
 -16  17  11   26.50    5.10
 -16  17  11   14.70    5.30
 -16  17  11   21.20    5.70
  16 -17 -11   29.50    4.50
 -15  16  11   23.50    7.20
 -15  16  11   28.10    6.00
 -15  16  11   22.80    5.60
 -15  16  11   23.30    5.10
  15 -16 -11   33.50    4.90
 -14  15  11   83.79   11.50
 -14  15  11  104.29   10.20
 -14  15  11   89.29   10.20
 -14  15  11  105.49    9.60
  14 -15 -11   95.09    8.80
 -13  14  11    1.90    4.00
 -13  14  11    6.40    4.40
 -13  14  11   -0.50    3.60
 -13  14  11    8.20    5.50
  13 -14 -11   -0.40    3.60
 -12  13  11   15.60    4.60
 -12  13  11   13.40    4.50
 -12  13  11   18.10    5.80
 -12  13  11   15.70    4.30
  12 -13 -11    8.90    3.80
 -11  12  11   32.30    6.40
 -11  12  11   48.50    7.70
 -11  12  11   46.10    6.20
 -11  12  11   38.90    5.20
  11 -12 -11   33.40    5.10
 -10  11  11   45.50    6.80
 -10  11  11   37.40    5.90
 -10  11  11   27.80    6.40
 -10  11  11   42.50    5.20
  10 -11 -11   42.80    6.60
  -9  10  11   -3.30    3.00
  -9  10  11   -4.30    3.00
  -9  10  11    3.20    3.70
  -9  10  11    3.90    4.50
   9 -10 -11    0.70    3.10
  -8   9  11    8.10    3.70
  -8   9  11   26.60    4.40
  -8   9  11   20.40    5.20
  -8   9  11   16.30    3.70
   8  -9 -11   14.70    3.80
  -7   8  11    3.00    3.00
  -7   8  11   -7.90    3.40
  -7   8  11   -1.70    2.70
  -7   8  11    1.00    3.50
   7  -8 -11    0.70    3.30
  -6   7  11   90.89    7.70
  -6   7  11   80.99    7.90
  -6   7  11   66.79    7.00
  -6   7  11   62.69    8.40
   6  -7 -11   78.69    7.50
  -5   6  11   19.90    4.70
  -5   6  11   12.10    3.30
  -5   6  11   13.60    3.30
   5  -6 -11   15.90    3.40
   5  -6 -11   23.90    4.10
  -4   5  11   30.30    3.90
  -4   5  11   30.50    5.00
  -4   5  11   28.10    5.10
   4  -5 -11   34.70    4.60
   4  -5 -11   32.50    5.50
  -3   4  11   16.90    3.10
  -3   4  11   15.50    3.10
  -3   4  11   12.30    4.00
   3  -4 -11   11.70    3.80
   3  -4 -11   14.60    3.60
  -2   3  11  104.69    9.70
  -2   3  11  123.49    8.50
   2  -3 -11  123.19   10.00
   2  -3 -11  119.39    9.20
  -1   2  11   21.90    4.20
  -1   2  11   27.00    3.50
   1  -2 -11   25.20    4.60
   1  -2 -11   22.40    3.80
   0   1  11   36.20    5.80
   0   1  11   32.50    4.60
   0  -1 -11   37.20    5.50
   0  -1 -11   33.20    5.40
   1   0  11   -2.90    2.80
   1   0  11   -4.10    2.20
  -1   0 -11   -1.20    3.70
  -1   0 -11    4.70    3.10
   2  -1  11   20.80    3.30
   2  -1  11   24.10    4.10
  -2   1 -11   20.00    3.80
  -2   1 -11   20.20    4.60
   3  -2  11    5.20    2.60
   3  -2  11    9.60    3.30
  -3   2 -11    4.30    2.90
  -3   2 -11   10.10    4.30
   4  -3  11    1.70    2.30
   4  -3  11    1.50    2.80
  -4   3 -11   -0.30    3.90
  -4   3 -11   -4.80    2.80
  -4   3 -11   10.60    4.00
   5  -4  11  155.48   10.50
   5  -4  11  154.28   11.30
  -5   4 -11  164.08   11.00
  -5   4 -11  143.99   13.00
  -5   4 -11  157.78   11.40
   6  -5  11  112.99    9.60
   6  -5  11  134.39    9.00
  -6   5 -11  126.89    9.90
  -6   5 -11  131.29    9.70
  -6   5 -11  110.39   11.50
   7  -6  11    2.70    2.50
   7  -6  11    1.10    2.90
  -7   6 -11   -0.10    3.60
  -7   6 -11   -4.00    3.00
  -7   6 -11   -1.60    4.20
   8  -7  11    8.30    2.80
   8  -7  11    1.50    3.00
  -8   7 -11    3.90    4.00
  -8   7 -11    2.50    4.60
  -8   7 -11    2.00    3.10
   9  -8  11   18.10    3.40
   9  -8  11   21.60    4.10
   9  -8  11   13.20    3.90
  -9   8 -11   14.40    5.40
  -9   8 -11   19.50    4.00
  -9   8 -11   21.00    5.30
  10  -9  11    7.60    3.50
  10  -9  11    2.90    2.60
  10  -9  11    3.50    2.90
 -10   9 -11   12.70    5.60
 -10   9 -11    0.10    4.70
 -10   9 -11    5.40    3.60
  11 -10  11   -1.20    3.30
  11 -10  11    1.90    3.10
  11 -10  11    3.20    2.40
 -11  10 -11   -5.30    4.80
 -11  10 -11    2.20    3.50
 -11  10 -11   -0.30    5.00
  12 -11  11   18.70    3.60
  12 -11  11   12.50    4.00
  12 -11  11   10.00    3.20
 -12  11 -11   18.90    5.80
 -12  11 -11    8.90    4.90
 -12  11 -11   22.50    4.70
  13 -12  11  115.69    9.00
  13 -12  11   96.09    9.70
  13 -12  11  109.79    8.40
 -13  12 -11   82.69   11.50
 -13  12 -11  111.39   10.80
 -13  12 -11  101.59   10.10
  14 -13  11    7.40    3.20
  14 -13  11    5.00    3.90
  14 -13  11    4.30    3.40
 -14  13 -11    3.30    4.10
 -14  13 -11    3.90    5.30
 -14  13 -11    6.20    4.50
  15 -14  11   21.20    4.90
  15 -14  11   37.20    4.70
 -15  14 -11   34.70    5.60
 -15  14 -11   17.40    6.30
 -15  14 -11   26.10    5.50
  16 -15  11    4.10    4.00
  16 -15  11    4.20    4.00
  16 -15  11    7.00    3.30
 -16  15 -11    4.10    4.50
 -16  15 -11    3.00    5.50
 -16  15 -11    0.60    4.70
  17 -16  11    3.70    4.00
  17 -16  11   10.10    4.20
  17 -16  11    8.10    3.50
 -17  16 -11    4.50    5.00
 -17  16 -11    7.10    4.90
 -17  16 -11    8.70    5.00
  18 -17  11    7.60    4.10
  18 -17  11   17.80    4.00
 -18  17 -11    5.80    4.70
 -18  17 -11   12.40    5.10
  19 -18  11   -0.10    3.20
  19 -18  11   -1.30    3.70
 -19  18 -11    3.60    4.60
 -19  18 -11    4.40    4.50
  20 -19  11   -0.90    3.80
  20 -19  11    4.00    3.20
 -20  19 -11   -0.60    4.50
 -20  19 -11    0.80    4.40
  21 -20  11   11.90    4.00
  21 -20  11   13.70    3.70
 -21  20 -11    8.00    4.70
  22 -21  11   22.90    4.00
  22 -21  11   25.30    4.30
 -22  21 -11   24.10    5.20
  23 -22  11    6.40    3.20
  23 -22  11    0.20    3.30
 -23  22 -11    2.70    4.10
  24 -23  11    0.80    2.70
  24 -23  11    5.30    3.20
 -24  23 -11    3.40    3.60
  25 -24  11    8.20    2.80
  25 -24  11    7.00    2.90
 -25  24 -11    4.70    3.40
  26 -25  11    2.40    2.40
  26 -25  11    0.30    2.30
 -26  25 -11   -2.10    2.90
 -24  25  12    4.60    3.10
 -24  25  12    4.60    2.40
 -23  24  12    0.50    3.30
 -23  24  12    4.00    2.90
 -22  23  12    3.00    3.20
 -22  23  12   -2.90    3.70
 -21  22  12    6.40    3.70
 -21  22  12   13.70    4.50
  21 -22 -12   14.10    2.60
 -20  21  12    7.50    3.90
 -20  21  12    4.10    4.30
  20 -21 -12    1.90    2.50
 -19  20  12    9.60    4.20
 -19  20  12    6.60    4.70
  19 -20 -12   10.50    3.00
 -18  19  12    4.10    4.60
 -18  19  12    5.10    4.30
  18 -19 -12   -3.70    2.80
 -17  18  12    3.70    4.20
 -17  18  12    2.10    4.40
  17 -18 -12   12.70    3.60
 -16  17  12   30.20    5.30
 -16  17  12   24.10    5.60
  16 -17 -12   26.80    4.40
 -15  16  12    2.60    4.60
 -15  16  12    0.20    4.30
  15 -16 -12    2.20    3.50
 -14  15  12    5.80    5.20
 -14  15  12    3.60    4.40
 -14  15  12    5.50    4.50
  14 -15 -12    1.20    3.50
 -13  14  12   11.50    5.90
 -13  14  12   15.70    4.70
 -13  14  12   11.00    4.80
  13 -14 -12   20.10    4.30
 -12  13  12   27.30    5.40
 -12  13  12   20.70    5.90
 -12  13  12   32.70    5.20
  12 -13 -12   26.50    4.90
 -11  12  12    3.60    4.20
 -11  12  12    6.90    4.90
 -11  12  12   10.20    4.20
  11 -12 -12    7.90    3.80
 -10  11  12   38.00    6.10
 -10  11  12   25.70    5.00
  10 -11 -12   34.70    5.10
  -9  10  12   -0.10    3.90
  -9  10  12    0.00    4.40
  -9  10  12   -1.80    3.70
   9 -10 -12    0.70    3.70
  -8   9  12   -2.90    4.20
  -8   9  12   10.40    4.00
  -8   9  12    1.30    3.60
   8  -9 -12    6.70    3.90
  -7   8  12    7.60    3.80
  -7   8  12   -4.30    3.60
  -7   8  12    2.90    4.40
   7  -8 -12   10.00    4.20
  -6   7  12   23.70    4.30
  -6   7  12   23.80    5.50
  -6   7  12   24.60    4.50
   6  -7 -12   22.00    4.10
  -5   6  12    4.60    3.10
  -5   6  12   -3.40    3.70
  -5   6  12    2.60    3.30
   5  -6 -12    1.70    3.20
  -4   5  12   14.50    4.30
  -4   5  12   10.90    3.90
  -4   5  12    4.80    3.20
   4  -5 -12    4.40    3.30
   4  -5 -12    7.20    3.40
  -3   4  12  106.69   10.00
  -3   4  12  110.49    8.70
   3  -4 -12  118.09    9.80
   3  -4 -12  113.59    9.40
  -2   3  12   40.30    6.70
  -2   3  12   45.70    5.60
   2  -3 -12   52.79    6.60
   2  -3 -12   34.80    5.70
  -1   2  12   38.40    6.40
  -1   2  12   47.50    5.60
   1  -2 -12   56.19    6.80
   1  -2 -12   45.10    7.20
   0   1  12   36.70    6.30
   0   1  12   47.20    5.30
   0  -1 -12   49.00    6.30
   0  -1 -12   28.60    5.60
   1   0  12   52.09    6.60
   1   0  12   49.90    5.70
  -1   0 -12   50.39    7.80
  -1   0 -12   49.00    6.50
   2  -1  12   49.50    5.60
   2  -1  12   44.10    6.50
  -2   1 -12   51.89    8.30
  -2   1 -12   56.99    6.70
   3  -2  12   20.10    4.00
   3  -2  12   18.70    3.50
  -3   2 -12   12.20    5.00
  -3   2 -12   16.40    4.00
   4  -3  12    3.80    2.80
   4  -3  12   10.70    3.50
  -4   3 -12    4.30    3.60
  -4   3 -12    4.90    4.60
   5  -4  12    6.80    3.30
   5  -4  12    1.80    2.80
  -5   4 -12    2.70    3.10
  -5   4 -12   -4.30    4.00
  -5   4 -12    6.40    4.10
   6  -5  12    4.00    3.30
   6  -5  12    1.70    2.70
  -6   5 -12   -5.10    3.00
  -6   5 -12    0.60    4.00
  -6   5 -12    3.00    4.90
   7  -6  12  114.29    9.80
   7  -6  12  143.39    9.30
  -7   6 -12  109.59   12.20
  -7   6 -12  128.09   11.20
  -7   6 -12  114.59    9.60
   8  -7  12   44.70    6.20
   8  -7  12   57.29    6.00
  -8   7 -12   43.10    7.30
  -8   7 -12   42.40    6.40
  -8   7 -12   48.20    6.40
   9  -8  12    5.50    2.80
   9  -8  12    4.50    3.40
   9  -8  12    8.40    3.20
  -9   8 -12   -4.10    5.30
  -9   8 -12    8.40    3.80
  -9   8 -12    0.50    4.90
  10  -9  12   73.39    7.10
  10  -9  12   80.59    6.60
  10  -9  12   67.09    7.70
 -10   9 -12   55.89   10.00
 -10   9 -12   71.19    8.10
 -10   9 -12   70.29   10.50
  11 -10  12   69.09    7.00
  11 -10  12   53.69    6.10
  11 -10  12   57.69    7.00
 -11  10 -12   57.19    7.50
 -11  10 -12   60.69    7.60
 -11  10 -12   50.29    8.00
  12 -11  12   92.89    9.00
  12 -11  12  101.79    8.40
  12 -11  12   96.49    7.90
 -12  11 -12   98.49   10.90
 -12  11 -12   92.29    9.40
 -12  11 -12   78.99   11.30
  13 -12  12    7.60    3.60
  13 -12  12    9.30    3.80
  13 -12  12    6.80    3.30
 -13  12 -12    7.00    5.80
 -13  12 -12    9.30    5.10
 -13  12 -12   13.40    4.50
  14 -13  12    7.80    3.30
  14 -13  12   11.20    3.90
  14 -13  12    5.30    3.80
 -14  13 -12   11.40    5.10
 -14  13 -12   14.00    4.50
 -14  13 -12   -1.60    5.20
  15 -14  12    1.60    3.00
  15 -14  12   -0.60    3.80
  15 -14  12   -2.80    5.60
 -15  14 -12    0.70    4.30
 -15  14 -12    4.40    4.20
 -15  14 -12    7.90    5.40
  16 -15  12    3.20    3.00
  16 -15  12    6.10    4.20
 -16  15 -12    6.60    4.50
 -16  15 -12    1.00    4.60
  17 -16  12    8.30    4.40
  17 -16  12   17.60    3.80
 -17  16 -12   10.30    4.70
 -17  16 -12    5.10    4.80
  18 -17  12    3.40    3.90
  18 -17  12   -3.40    2.90
 -18  17 -12    2.90    4.40
 -18  17 -12   -0.10    4.20
  19 -18  12   24.90    3.90
  19 -18  12    8.60    3.90
 -19  18 -12   12.20    4.80
 -19  18 -12   10.50    4.40
  20 -19  12    3.10    3.00
  20 -19  12    2.40    3.70
 -20  19 -12    0.80    4.30
 -20  19 -12    3.20    4.20
  21 -20  12   -1.50    3.20
  21 -20  12    3.10    2.90
 -21  20 -12   -1.70    3.80
  22 -21  12    4.60    3.30
  22 -21  12    7.60    3.00
 -22  21 -12    1.00    3.70
  23 -22  12   11.00    3.30
  23 -22  12    7.20    2.70
 -23  22 -12   10.00    3.70
  24 -23  12   16.10    2.90
  24 -23  12   16.20    3.20
 -24  23 -12   15.40    3.60
  25 -24  12    2.10    2.10
  25 -24  12   -0.10    2.30
 -25  24 -12    2.00    2.70
 -22  23  13   10.20    3.50
 -22  23  13    4.90    2.80
 -21  22  13   -2.70    3.20
 -21  22  13    2.40    3.00
 -20  21  13   -1.50    3.70
 -20  21  13   -1.00    3.30
  20 -21 -13    0.90    2.10
 -19  20  13   -1.30    3.60
 -19  20  13    5.20    4.00
  19 -20 -13    4.80    2.70
 -18  19  13    3.10    4.00
 -18  19  13   -0.30    3.90
  18 -19 -13   -1.90    2.70
 -17  18  13    7.80    4.30
 -17  18  13    4.70    4.40
  17 -18 -13    6.50    3.20
 -16  17  13   -0.80    4.00
 -16  17  13    0.60    4.00
  16 -17 -13    1.00    2.90
 -15  16  13    6.10    4.30
 -15  16  13    8.00    4.40
  15 -16 -13    9.50    3.30
 -14  15  13   -1.00    4.10
 -14  15  13   -2.80    4.10
  14 -15 -13    3.20    3.30
 -13  14  13   -5.30    4.00
 -13  14  13    0.40    4.10
  13 -14 -13   -0.10    3.30
 -12  13  13   63.89    8.20
 -12  13  13   53.99    8.70
  12 -13 -13   62.09    7.50
 -11  12  13   -1.30    5.20
 -11  12  13    7.60    4.30
 -11  12  13   -1.40    3.80
  11 -12 -13    0.30    3.60
 -10  11  13   19.90    5.90
 -10  11  13   23.30    5.00
 -10  11  13   28.90    5.00
  10 -11 -13   30.80    4.80
  -9  10  13    9.10    4.30
  -9  10  13   15.80    4.70
  -9  10  13    3.70    4.20
   9 -10 -13    8.50    3.90
  -8   9  13   44.80    7.00
  -8   9  13   28.60    5.10
  -8   9  13   26.90    5.80
   8  -9 -13   37.30    5.20
  -7   8  13   29.60    4.90
  -7   8  13   21.40    5.30
  -7   8  13   29.60    5.20
   7  -8 -13   31.70    5.20
  -6   7  13    8.50    3.80
  -6   7  13   10.30    3.80
  -6   7  13    5.00    4.10
   6  -7 -13    7.80    3.90
  -5   6  13   -1.50    3.70
  -5   6  13    7.40    3.70
  -5   6  13    4.10    4.10
   5  -6 -13   10.70    4.20
  -4   5  13    1.60    4.00
  -4   5  13   10.90    4.20
  -4   5  13   11.10    3.90
   4  -5 -13   10.90    4.20
  -3   4  13   26.90    5.40
  -3   4  13   28.10    4.50
  -3   4  13   22.00    5.00
   3  -4 -13   38.00    5.20
   3  -4 -13   26.80    5.10
  -2   3  13   85.39    8.80
  -2   3  13   94.39    8.10
   2  -3 -13   77.69    9.00
   2  -3 -13   92.89    8.70
  -1   2  13    3.10    3.60
  -1   2  13   -2.00    3.10
   1  -2 -13    0.30    3.50
   1  -2 -13    0.80    3.80
   0   1  13   11.50    3.40
   0   1  13    8.40    4.10
   0  -1 -13    2.30    4.30
   0  -1 -13    7.90    3.90
   1   0  13   12.20    3.40
   1   0  13    6.20    3.70
  -1   0 -13    6.70    3.70
  -1   0 -13   12.70    4.60
   2  -1  13    2.10    3.40
   2  -1  13    8.50    3.40
  -2   1 -13    2.70    3.90
  -2   1 -13    3.70    4.60
   3  -2  13    5.80    3.70
   3  -2  13    9.80    3.50
  -3   2 -13    8.80    5.00
  -3   2 -13   11.00    4.10
   4  -3  13   20.40    4.20
   4  -3  13   24.60    4.00
  -4   3 -13   26.80    5.40
  -4   3 -13   23.00    5.50
   5  -4  13  109.49    8.60
   5  -4  13   95.09    8.80
  -5   4 -13  106.49   10.40
  -5   4 -13  100.39   11.00
   6  -5  13    6.10    3.10
   6  -5  13    0.60    3.10
  -6   5 -13   10.80    3.90
  -6   5 -13    5.50    5.10
  -6   5 -13    4.60    5.20
   7  -6  13   -2.30    3.10
   7  -6  13    0.60    3.20
  -7   6 -13    3.50    3.30
  -7   6 -13    4.20    5.00
  -7   6 -13    6.50    5.80
   8  -7  13   44.90    6.30
   8  -7  13   55.29    6.40
  -8   7 -13   37.90    7.40
  -8   7 -13   42.30    6.90
  -8   7 -13   49.60    6.50
   9  -8  13    5.90    3.50
   9  -8  13    5.60    3.50
   9  -8  13    5.20    3.00
  -9   8 -13    8.90    6.40
  -9   8 -13    7.30    5.50
  -9   8 -13   15.00    3.80
  10  -9  13   16.80    3.30
  10  -9  13   13.50    3.90
 -10   9 -13   15.90    4.10
 -10   9 -13    5.50    5.40
 -10   9 -13   18.60    6.10
  11 -10  13    7.90    3.50
  11 -10  13    1.70    3.70
  11 -10  13    6.30    2.70
 -11  10 -13    8.10    5.40
 -11  10 -13   -4.60    5.10
 -11  10 -13    2.70    3.70
  12 -11  13    2.80    2.90
  12 -11  13    5.50    5.90
  12 -11  13   -2.00    3.50
 -12  11 -13    2.70    3.80
 -12  11 -13    7.10    5.30
 -12  11 -13    2.10    5.20
  13 -12  13   43.50    5.50
  13 -12  13   53.79    5.80
 -13  12 -13   40.40    5.80
 -13  12 -13   45.10    6.60
  14 -13  13   -5.00    2.70
 -14  13 -13   -0.60    4.00
 -14  13 -13    0.10    4.20
  15 -14  13   17.50    3.60
  15 -14  13   12.70    4.20
 -15  14 -13   11.30    4.90
 -15  14 -13    9.10    4.30
  16 -15  13    6.80    3.90
  16 -15  13   12.50    3.50
 -16  15 -13    5.10    4.10
 -16  15 -13   10.60    4.80
  17 -16  13   33.60    5.30
  17 -16  13   34.40    5.20
 -17  16 -13   26.70    5.20
 -17  16 -13   34.50    5.70
  18 -17  13   56.89    6.40
  18 -17  13   66.69    7.40
 -18  17 -13   60.69    8.40
 -18  17 -13   56.99    7.90
  19 -18  13    6.90    3.00
  19 -18  13    2.10    3.70
 -19  18 -13    0.60    3.70
 -19  18 -13   -0.10    4.10
  20 -19  13    6.40    3.60
  20 -19  13    3.00    2.60
 -20  19 -13   -1.00    3.60
  21 -20  13    1.80    2.60
  21 -20  13    3.10    3.10
 -21  20 -13    4.50    3.30
  22 -21  13   12.70    3.10
  22 -21  13   11.60    2.70
 -22  21 -13   13.20    3.30
  23 -22  13   -0.70    2.00
  23 -22  13   -0.20    2.50
 -23  22 -13    4.10    2.70
 -21  22  14    0.50    2.40
 -21  22  14    6.20    2.90
 -20  21  14    0.40    2.70
 -20  21  14   -0.40    2.90
 -19  20  14    7.00    3.40
 -19  20  14    7.20    3.60
  19 -20 -14   12.50    2.20
 -18  19  14   -1.10    3.30
 -18  19  14    2.20    3.30
  18 -19 -14    4.80    2.30
 -17  18  14    8.80    3.80
 -17  18  14    8.00    4.00
  17 -18 -14    6.50    2.80
 -16  17  14    2.80    3.80
 -16  17  14   -5.50    3.30
  16 -17 -14   -4.30    2.50
 -15  16  14    9.90    4.30
 -15  16  14    4.60    3.80
  15 -16 -14   11.40    3.50
 -14  15  14    2.60    3.70
 -14  15  14   -3.70    4.00
  14 -15 -14   -5.70    3.10
 -13  14  14   -0.40    3.90
 -13  14  14    2.90    4.20
  13 -14 -14    3.10    3.50
 -12  13  14   -0.80    4.00
 -12  13  14   -1.60    4.00
  12 -13 -14    1.80    3.50
 -11  12  14    0.50    4.00
 -11  12  14   -0.90    4.00
  11 -12 -14   -1.10    3.70
 -10  11  14    6.70    4.40
 -10  11  14   -0.70    3.60
  10 -11 -14    1.10    4.00
  -9  10  14   26.00    5.40
  -9  10  14   45.20    6.90
   9 -10 -14   35.90    5.50
  -8   9  14    2.00    3.60
  -8   9  14    6.30    4.30
   8  -9 -14    8.10    4.30
  -7   8  14   72.69    8.20
  -7   8  14   67.29    8.30
   7  -8 -14   81.89    8.70
  -6   7  14   15.10    4.00
  -6   7  14    7.30    4.30
  -6   7  14   15.70    4.40
   6  -7 -14   12.60    4.30
  -5   6  14   38.20    5.30
  -5   6  14   35.30    5.10
   5  -6 -14   32.80    5.20
  -4   5  14    3.20    3.70
  -4   5  14    8.40    3.60
  -4   5  14   -4.60    3.70
   4  -5 -14    2.10    4.00
  -3   4  14   -2.10    3.50
  -3   4  14    4.50    2.90
  -3   4  14    0.50    3.60
   3  -4 -14    5.80    4.00
  -2   3  14   -1.10    3.30
  -2   3  14   -3.90    3.30
   2  -3 -14   -0.30    3.80
  -1   2  14    5.90    3.50
  -1   2  14   -1.90    3.30
   1  -2 -14   -1.00    3.80
   1  -2 -14   -8.90    4.40
   0   1  14   13.20    3.90
   0   1  14    3.50    3.20
   0  -1 -14    4.10    4.50
   0  -1 -14    9.20    4.00
   1   0  14   13.70    3.50
   1   0  14    8.20    3.60
  -1   0 -14    7.90    4.40
  -1   0 -14   29.20    5.70
   2  -1  14    0.20    3.30
   2  -1  14    1.20    3.20
  -2   1 -14    0.00    3.80
  -2   1 -14   -9.50    4.10
   3  -2  14   11.00    3.40
   3  -2  14   10.20    3.70
  -3   2 -14   11.30    5.30
  -3   2 -14    7.50    4.60
   4  -3  14    7.30    3.40
   4  -3  14   11.90    3.70
  -4   3 -14    6.20    4.90
  -4   3 -14    9.80    4.90
   5  -4  14   -5.50    2.90
   5  -4  14    0.30    2.90
  -5   4 -14   -0.30    4.60
  -5   4 -14   -0.40    5.00
   6  -5  14   15.60    3.80
   6  -5  14   12.40    3.90
  -6   5 -14   10.40    5.40
  -6   5 -14   11.20    6.30
   7  -6  14   19.20    5.50
   7  -6  14   22.30    4.10
  -7   6 -14   14.80    5.90
  -7   6 -14   14.60    6.80
   8  -7  14   -0.60    3.40
  -8   7 -14    3.80    6.40
  -8   7 -14    1.60    5.20
   9  -8  14   13.30    3.90
  -9   8 -14    3.30    2.40
  -9   8 -14   14.20    6.20
  10  -9  14   19.30    4.10
  10  -9  14   17.70    3.40
 -10   9 -14   17.50    3.30
 -10   9 -14    8.00    5.80
  11 -10  14    3.50    2.70
  11 -10  14    1.80    3.70
 -11  10 -14   -0.40    5.30
 -11  10 -14    3.90    3.40
  12 -11  14   34.60    5.00
  12 -11  14   25.60    4.70
 -12  11 -14   25.60    6.10
 -12  11 -14   13.80    4.30
  13 -12  14   17.00    3.30
 -13  12 -14   19.20    5.10
 -13  12 -14   14.80    4.00
  14 -13  14    3.10    2.70
  14 -13  14    3.10    4.00
 -14  13 -14    4.00    4.60
 -14  13 -14   -2.30    3.40
  15 -14  14    9.80    2.80
  15 -14  14    1.50    3.80
 -15  14 -14   -3.60    3.40
 -15  14 -14    2.80    4.30
  16 -15  14    2.20    3.50
  16 -15  14    2.60    2.60
 -16  15 -14    3.80    4.10
 -16  15 -14   -1.60    3.30
  17 -16  14   14.20    3.00
  17 -16  14    9.60    3.80
 -17  16 -14    3.20    3.60
 -17  16 -14   12.60    4.30
  18 -17  14   15.60    3.80
  18 -17  14   17.60    3.20
 -18  17 -14   13.50    3.70
 -18  17 -14   15.50    4.30
  19 -18  14    8.60    2.50
  19 -18  14    6.70    3.30
 -19  18 -14    1.40    3.60
 -19  18 -14    4.40    3.10
  20 -19  14   25.60    3.70
  20 -19  14   26.90    3.80
 -20  19 -14   20.80    3.50
  21 -20  14   -3.30    2.60
  21 -20  14   -2.10    2.00
 -21  20 -14    2.30    2.50
  22 -21  14    2.20    2.30
 -22  21 -14    3.50    2.10
 -18  19  15   28.30    4.00
 -18  19  15   25.90    3.70
 -17  18  15    0.00    2.90
 -17  18  15   -3.40    3.10
  17 -18 -15    3.50    2.00
 -16  17  15    4.00    3.60
 -16  17  15    3.10    3.00
  16 -17 -15   -1.00    2.40
 -15  16  15    3.80    3.70
 -15  16  15   -2.30    2.90
  15 -16 -15   -0.20    2.60
 -14  15  15    8.40    3.90
 -14  15  15   -4.70    3.00
  14 -15 -15   -3.10    2.60
 -13  14  15    4.30    3.90
 -13  14  15    2.40    3.50
  13 -14 -15    4.20    3.10
 -12  13  15    3.50    3.80
 -12  13  15    4.80    3.60
  12 -13 -15   -1.30    3.00
 -11  12  15    6.30    4.20
 -11  12  15    2.00    3.70
  11 -12 -15    8.50    3.60
 -10  11  15    3.40    3.50
 -10  11  15   -4.10    3.80
  10 -11 -15   -4.20    3.30
  -9  10  15    3.20    4.20
  -9  10  15    1.50    3.70
   9 -10 -15   -4.50    3.30
  -8   9  15   19.60    4.40
  -8   9  15   15.40    4.70
   8  -9 -15   27.40    4.70
  -7   8  15    8.70    4.20
  -7   8  15    3.00    3.50
   7  -8 -15    5.40    3.80
  -6   7  15   44.00    5.80
  -6   7  15   38.70    5.10
   6  -7 -15   40.80    5.60
  -5   6  15   -3.40    2.70
  -5   6  15    1.30    3.80
   5  -6 -15    5.30    3.90
  -4   5  15   19.10    4.10
  -4   5  15   21.80    4.60
   4  -5 -15   12.70    4.30
  -3   4  15   -5.70    3.60
   3  -4 -15    1.10    3.80
  -2   3  15    3.20    3.80
   2  -3 -15    5.40    4.30
  -1   2  15    2.50    3.50
   1  -2 -15   -3.90    4.00
   0   1  15    3.90    3.70
   0  -1 -15    3.60    4.20
   1   0  15   -1.00    3.50
  -1   0 -15   -1.20    4.30
   2  -1  15   -1.50    3.40
  -2   1 -15    1.60    4.90
   3  -2  15    5.00    3.40
  -3   2 -15    8.30    5.40
   4  -3  15    0.10    3.40
  -4   3 -15    5.50    5.70
   5  -4  15   -4.00    3.20
  -5   4 -15   -1.90    5.60
   6  -5  15    6.70    3.70
  -6   5 -15   -1.20    6.20
   7  -6  15    2.60    3.60
  -7   6 -15    3.70    5.80
   8  -7  15    1.00    3.40
  -8   7 -15    6.50    5.60
   9  -8  15   27.30    4.40
  -9   8 -15   12.20    5.80
  10  -9  15    4.30    3.70
 -10   9 -15   -1.10    5.00
  11 -10  15   -0.10    3.60
 -11  10 -15   -3.80    4.50
 -12  11 -15   23.80    5.10
  13 -12  15    2.60    3.60
 -13  12 -15    0.10    4.10
 -13  12 -15   -2.00    2.20
  14 -13  15    7.20    3.60
 -14  13 -15    4.30    4.00
  15 -14  15    2.80    3.40
 -15  14 -15    4.40    3.90
  16 -15  15   -3.20    3.10
 -16  15 -15    0.10    2.70
 -16  15 -15    1.10    3.70
  17 -16  15   11.70    3.30
 -17  16 -15   -2.00    2.50
 -17  16 -15    4.10    3.50
  18 -17  15    4.40    2.90
 -18  17 -15   -1.10    2.50
 -18  17 -15   -1.70    3.00
  19 -18  15   -1.20    2.60
 -16  17  16    9.50    3.00
 -15  16  16    5.00    3.20
 -15  16  16   12.60    2.70
  15 -16 -16    5.60    2.20
 -14  15  16    1.80    2.60
 -14  15  16   -0.40    3.10
  14 -15 -16    4.60    2.30
 -13  14  16   10.60    3.70
 -13  14  16   10.80    3.10
  13 -14 -16   16.00    3.00
 -12  13  16    2.50    2.90
 -12  13  16    1.90    3.50
  12 -13 -16    1.60    2.70
 -11  12  16   -1.20    3.00
 -11  12  16    0.30    3.60
  11 -12 -16    4.30    3.00
 -10  11  16   11.40    3.20
 -10  11  16   11.90    4.00
  10 -11 -16    9.50    3.40
  -9  10  16    4.40    3.80
  -9  10  16    7.10    3.00
   9 -10 -16   10.50    3.50
  -8   9  16    7.90    4.00
  -8   9  16   -1.80    3.00
   8  -9 -16    6.80    3.50
  -7   8  16   20.20    3.70
  -7   8  16   17.90    4.60
   7  -8 -16   16.70    4.10
  -6   7  16    0.10    4.90
  -6   7  16    0.90    3.70
   6  -7 -16    6.20    3.80
  -5   6  16   -0.10    3.50
   5  -6 -16   -0.20    3.60
  -4   5  16   30.70    4.70
   4  -5 -16   27.50    4.80
  -3   4  16    8.20    4.00
   3  -4 -16    2.60    4.20
  -2   3  16   -3.60    3.30
   2  -3 -16    2.30    4.50
  -1   2  16    3.20    3.50
   1  -2 -16    5.40    4.60
   0   1  16    3.70    3.50
   0  -1 -16   -0.30    4.70
   1   0  16   -0.30    3.20
  -1   0 -16   -1.80    4.90
   2  -1  16    8.30    3.70
  -2   1 -16    2.00    5.50
   3  -2  16    4.70    3.30
  -3   2 -16    1.80    5.60
   4  -3  16    6.70    3.50
  -4   3 -16   -0.30    5.90
   5  -4  16    1.00    3.40
  -5   4 -16    7.80    5.80
   6  -5  16    1.90    3.40
  -6   5 -16   -0.90    5.70
   7  -6  16    0.40    3.40
  -7   6 -16    1.10    5.10
   8  -7  16    4.30    3.50
  -8   7 -16   -0.60    4.90
   9  -8  16   12.60    3.90
  -9   8 -16    9.80    5.30
  10  -9  16    6.50    3.70
 -10   9 -16    5.60    4.40
 -11  10 -16   14.90    4.40
  12 -11  16    4.60    3.40
 -12  11 -16    0.80    3.80
  13 -12  16   24.50    3.80
 -13  12 -16   17.50    4.30
  14 -13  16   30.60    4.00
 -14  13 -16   21.10    4.30
  15 -14  16   20.80    3.60
 -15  14 -16   17.40    3.90
  16 -15  16    9.50    2.90
 -16  15 -16    9.40    3.30
  17 -16  16   17.80    3.00
 -17  16 -16   14.40    3.30
 -13  14  17   -5.00    2.50
  13 -14 -17    5.30    2.10
 -12  13  17    2.20    2.80
  12 -13 -17    1.40    2.40
 -11  12  17   14.90    3.40
  11 -12 -17   13.70    3.20
 -10  11  17    5.30    3.10
  10 -11 -17    2.40    3.10
  -9  10  17   -2.70    2.90
   9 -10 -17   -1.60    3.10
  -8   9  17   37.80    4.80
   8  -9 -17   43.40    6.30
  -7   8  17    5.60    3.40
   7  -8 -17   11.80    3.90
  -6   7  17    2.10    3.40
   6  -7 -17    5.90    4.00
  -5   6  17    3.10    3.30
   5  -6 -17    0.50    4.10
  -4   5  17    9.70    3.60
   4  -5 -17   17.40    4.80
  -3   4  17    2.50    3.10
   3  -4 -17    6.30    4.60
  -2   3  17   46.20    6.20
   2  -3 -17   45.10    6.30
  -1   2  17    2.50    3.20
   1  -2 -17    1.50    5.10
   0   1  17    3.50    3.20
   0  -1 -17   -1.20    5.20
   1   0  17    0.00    3.10
  -1   0 -17    0.10    5.40
   2  -1  17    1.80    3.10
  -2   1 -17   -4.90    5.20
   3  -2  17   -0.70    3.20
  -3   2 -17    4.40    5.30
   4  -3  17    4.90    3.20
  -4   3 -17    6.40    5.30
   5  -4  17   12.10    3.50
  -5   4 -17    7.50    5.30
   6  -5  17    1.60    3.10
  -6   5 -17    8.40    4.80
   7  -6  17    5.40    3.30
  -7   6 -17    2.30    4.40
   8  -7  17    6.70    3.30
  -8   7 -17   12.40    4.50
   9  -8  17    4.70    3.50
  -9   8 -17    7.00    3.90
 -10   9 -17    1.90    3.40
  11 -10  17    1.20    2.80
 -11  10 -17    1.80    3.20
  12 -11  17   -0.90    2.50
 -12  11 -17    0.00    3.00
  13 -12  17    5.40    2.80
 -13  12 -17   16.20    3.40
  14 -13  17    5.70    2.40
 -14  13 -17    0.70    2.60
  -8   9  18    4.50    2.50
   8  -9 -18    3.10    3.10
  -7   8  18    5.60    2.70
   7  -8 -18    0.90    3.40
  -6   7  18   -0.90    2.40
   6  -7 -18   -1.70    3.40
  -5   6  18   -3.60    2.40
   5  -6 -18    0.00    3.70
  -4   5  18   -0.30    2.60
   4  -5 -18    2.80    3.90
  -3   4  18   -0.30    2.60
   3  -4 -18    4.90    4.20
  -2   3  18    3.60    2.80
   2  -3 -18    5.90    4.30
  -1   2  18   10.90    3.00
   1  -2 -18    8.90    4.50
   0   1  18    4.40    2.80
   0  -1 -18    9.20    4.50
   1   0  18    2.30    2.80
  -1   0 -18   -2.50    4.20
   2  -1  18   10.10    2.90
  -2   1 -18    6.00    4.30
   3  -2  18    2.80    2.80
  -3   2 -18    0.90    3.90
   4  -3  18    5.90    2.80
  -4   3 -18    2.20    3.80
   5  -4  18    4.30    2.80
  -5   4 -18   -0.50    3.60
   6  -5  18    7.70    2.90
  -6   5 -18    3.20    3.40
   7  -6  18    8.50    3.10
  -7   6 -18    6.60    3.20
  -8   7 -18    0.00    2.80
   9  -8  18    3.70    2.40
  -9   8 -18    3.90    2.80
  -7   9 -18    3.90    2.80
   7  -9  18    0.10    2.60
  -6   8 -18   16.20    3.40
  -5   7 -18    1.90    2.90
   5  -7  18   -1.00    2.70
  -4   6 -18    2.40    3.00
   4  -6  18    1.40    2.80
  -3   5 -18   17.40    3.60
   3  -5  18   13.70    3.30
  -2   4 -18    1.20    3.20
   2  -4  18    7.50    3.00
  -1   3 -18    2.50    3.40
   1  -3  18    2.50    3.00
   0   2 -18    3.40    3.40
   0  -2  18   -2.90    2.70
   1   1 -18    5.20    3.50
  -1  -1  18    6.50    3.00
   2   0 -18    2.70    3.50
  -2   0  18    5.80    3.10
   3  -1 -18    8.20    3.60
  -3   1  18    2.80    2.90
   4  -2 -18    2.10    3.30
  -4   2  18    1.50    2.80
   5  -3 -18    0.30    3.10
  -5   3  18   -0.20    2.90
   6  -4 -18    1.60    3.10
  -6   4  18    1.70    2.80
   7  -5 -18    0.20    2.80
  -7   5  18    1.60    2.80
   8  -6 -18   -3.00    2.50
  -8   6  18    5.50    2.90
   9  -7 -18    4.10    2.40
  -9   7  18    0.60    2.70
 -12  14 -17   18.40    3.40
  12 -14  17   13.20    3.00
 -11  13 -17    2.40    3.00
  11 -13  17    4.70    2.70
 -10  12 -17   10.50    3.40
  10 -12  17    5.40    3.00
  -9  11 -17   -0.10    3.10
   9 -11  17    1.30    3.10
  -8  10 -17    6.60    3.50
  -7   9 -17    2.80    3.50
   7  -9  17    0.30    3.10
  -6   8 -17   10.00    3.90
   6  -8  17   10.10    3.60
  -5   7 -17   -2.10    3.70
   5  -7  17   -3.10    3.00
  -4   6 -17   11.50    4.30
   4  -6  17   12.60    3.60
  -3   5 -17   20.80    4.70
   3  -5  17   22.00    3.90
  -2   4 -17    3.70    4.30
   2  -4  17    0.50    3.20
  -1   3 -17    8.20    4.50
   1  -3  17    3.20    3.40
   1  -3  17    6.40    3.80
   0   2 -17   20.20    5.20
   0  -2  17   23.10    3.50
   0  -2  17   22.50    4.00
   1   1 -17    3.30    4.50
  -1  -1  17    3.60    3.30
  -1  -1  17    8.60    2.50
   2   0 -17   -3.80    4.40
  -2   0  17    5.60    3.50
  -2   0  17   17.10    2.90
   3  -1 -17   37.70    5.80
  -3   1  17   44.60    5.30
  -3   1  17   45.00    6.50
   4  -2 -17   -1.30    4.20
  -4   2  17    2.20    2.70
  -4   2  17    1.10    3.30
   5  -3 -17    3.50    4.10
  -5   3  17    3.90    2.80
  -5   3  17    5.10    3.50
   6  -4 -17    7.00    4.00
  -6   4  17    2.70    3.40
  -6   4  17    5.50    2.70
   7  -5 -17   32.70    5.00
  -7   5  17   30.10    4.60
  -7   5  17   39.50    4.90
   8  -6 -17   73.09    7.50
  -8   6  17   71.69    6.70
  -8   6  17   74.19    7.40
   9  -7 -17   -1.80    3.10
  -9   7  17   -6.00    2.60
  -9   7  17    4.10    3.40
  10  -8 -17    6.00    3.20
 -10   8  17    9.20    3.50
 -10   8  17    6.00    2.80
  11  -9 -17    5.10    2.90
 -11   9  17    5.10    2.80
 -11   9  17    3.60    3.20
  12 -10 -17    4.00    2.50
 -12  10  17   -4.60    2.20
 -12  10  17    0.10    3.00
  13 -11 -17    4.60    2.10
 -13  11  17   -2.60    2.10
 -13  11  17    3.20    2.90
 -14  12  17   -5.20    1.90
 -14  12  17    9.30    2.90
 -15  17 -16    0.90    2.90
  15 -17  16   -0.80    2.60
 -14  16 -16    4.70    3.30
  14 -16  16    9.90    2.10
  14 -16  16   13.60    3.20
 -13  15 -16    7.80    3.50
  13 -15  16    3.30    2.10
  13 -15  16    4.60    3.30
 -12  14 -16   60.69    7.40
  12 -14  16   63.79    5.30
  12 -14  16   53.39    6.50
 -11  13 -16    3.00    3.60
  11 -13  16    5.50    3.40
  11 -13  16    4.10    2.50
 -10  12 -16   18.20    4.30
  10 -12  16   14.30    3.00
  -9  11 -16   -1.50    3.70
   9 -11  16   -2.70    3.20
   9 -11  16    3.50    2.50
  -8  10 -16   11.80    4.20
   8 -10  16   13.80    3.10
   8 -10  16   18.60    4.00
  -7   9 -16    8.30    4.30
   7  -9  16   14.00    3.00
   7  -9  16   24.30    4.20
  -6   8 -16    3.00    4.60
   6  -8  16   -0.40    3.40
   6  -8  16    3.90    2.50
  -5   7 -16   -5.20    4.30
   5  -7  16   -0.60    3.30
   5  -7  16   -1.70    2.50
  -4   6 -16    5.30    4.60
   4  -6  16    1.60    3.50
   4  -6  16   -7.30    2.50
  -3   5 -16   -1.30    4.80
   3  -5  16    5.70    2.80
   3  -5  16    2.20    3.60
  -2   4 -16    0.80    5.00
   2  -4  16    1.30    2.80
   2  -4  16   -2.90    3.50
  -1   3 -16   15.20    5.50
   1  -3  16    9.30    3.90
   1  -3  16   15.30    3.50
   0   2 -16   51.39    6.90
   0  -2  16   49.10    7.00
   0  -2  16   43.20    5.70
   1   1 -16    5.30    5.20
  -1  -1  16    1.30    2.90
  -1  -1  16   -1.70    3.40
   2   0 -16    9.00    5.00
  -2   0  16   15.40    4.20
  -2   0  16   14.00    3.40
   3  -1 -16    0.50    4.60
  -3   1  16    2.50    3.80
  -3   1  16    0.20    3.00
   4  -2 -16   -0.40    4.20
  -4   2  16   -1.80    2.80
  -4   2  16   -0.60    3.70
   5  -3 -16   59.09    8.40
  -5   3  16   51.69    7.60
  -5   3  16   56.19    6.90
   6  -4 -16    0.80    3.90
  -6   4  16    4.60    3.80
  -6   4  16   -6.90    2.90
   7  -5 -16   19.10    4.60
  -7   5  16   14.50    3.80
  -7   5  16   10.50    4.30
   8  -6 -16   66.89    8.10
  -8   6  16   83.89    8.00
  -8   6  16   82.19    8.50
   9  -7 -16   11.00    3.80
  -9   7  16   13.00    3.80
  -9   7  16   13.20    4.10
  10  -8 -16    8.00    3.40
 -10   8  16    9.10    3.60
 -10   8  16   11.90    4.00
  11  -9 -16    0.10    2.90
 -11   9  16    4.80    3.80
 -11   9  16    2.10    3.30
  12 -10 -16   22.30    3.60
 -12  10  16   19.70    4.40
 -12  10  16   20.70    4.20
  13 -11 -16    2.90    2.70
 -13  11  16   -0.60    3.50
 -13  11  16    8.00    3.10
  14 -12 -16    0.90    2.50
 -14  12  16    3.50    2.80
 -14  12  16   -1.60    3.30
  15 -13 -16   -2.90    1.90
 -15  13  16    3.20    2.80
 -15  13  16    5.90    3.30
 -16  14  16    8.20    3.30
 -16  14  16   -3.00    2.40
 -17  15  16    5.00    2.50
 -17  15  16    6.50    3.00
  18 -20  15    0.70    2.50
  18 -20  15    3.90    1.80
  17 -19  15    4.70    2.80
  17 -19  15    1.80    2.10
 -16  18 -15    0.10    3.40
  16 -18  15    6.30    2.40
  16 -18  15    4.30    3.10
 -15  17 -15    0.50    3.50
  15 -17  15    2.60    2.60
  15 -17  15    1.20    3.20
 -14  16 -15   -3.10    3.60
  14 -16  15    0.70    3.40
  14 -16  15   -1.10    2.50
 -13  15 -15   -1.20    3.90
  13 -15  15   -1.50    3.40
  13 -15  15   -2.30    2.60
 -12  14 -15   15.30    4.50
  12 -14  15   15.00    3.30
  12 -14  15   11.70    3.90
 -11  13 -15    5.40    4.30
  11 -13  15   12.70    3.30
 -10  12 -15   17.10    4.70
  10 -12  15   21.60    3.80
  10 -12  15   17.70    4.20
  -9  11 -15   -2.90    4.20
   9 -11  15    4.70    2.90
   9 -11  15    4.90    3.80
  -8  10 -15   21.30    5.50
   8 -10  15   16.90    3.70
   8 -10  15   18.30    4.10
  -7   9 -15   -1.20    4.60
   7  -9  15    0.40    3.60
   7  -9  15    8.60    3.30
  -6   8 -15    3.30    4.70
   6  -8  15   -6.20    2.80
   6  -8  15    3.50    3.80
  -5   7 -15   -0.50    5.40
   5  -7  15   -0.70    3.00
   5  -7  15    4.00    3.80
  -4   6 -15   -0.50    5.20
   4  -6  15    1.50    3.00
   4  -6  15   -2.90    3.40
  -3   5 -15   34.50    6.50
   3  -5  15   44.20    5.70
   3  -5  15   30.20    4.90
  -2   4 -15    2.10    5.60
   2  -4  15    3.60    3.60
   2  -4  15    3.60    3.00
  -1   3 -15   14.90    5.90
   1  -3  15   12.90    3.70
   1  -3  15   10.30    4.00
   0   2 -15    2.60    4.80
   0  -2  15    6.90    3.90
   0  -2  15    8.60    3.50
   1   1 -15    2.70    5.00
  -1  -1  15    1.30    3.60
  -1  -1  15   -0.70    3.00
   2   0 -15   -2.30    4.60
  -2   0  15    3.40    3.30
  -2   0  15    3.90    3.90
   3  -1 -15    3.80    4.50
  -3   1  15   -4.70    2.90
  -3   1  15    5.90    4.10
   4  -2 -15    0.20    3.90
  -4   2  15    1.90    3.50
  -4   2  15    2.10    3.90
   5  -3 -15    7.70    3.90
  -5   3  15    0.60    4.00
  -5   3  15    4.90    3.50
   6  -4 -15   26.80    4.80
  -6   4  15   13.40    4.80
  -6   4  15   25.70    4.70
   7  -5 -15   34.70    5.30
  -7   5  15   54.89    7.80
  -7   5  15   41.00    6.70
   8  -6 -15   69.19    7.40
  -8   6  15   66.29    7.80
  -8   6  15   53.89    8.00
   9  -7 -15    4.70    3.50
  -9   7  15    7.70    4.40
  -9   7  15    7.30    3.90
  10  -8 -15   -3.20    3.10
 -10   8  15    3.50    4.00
 -10   8  15    3.30    4.00
  11  -9 -15    6.70    3.40
 -11   9  15    9.00    4.10
 -11   9  15   10.10    4.40
  12 -10 -15    4.00    3.10
 -12  10  15    4.90    3.80
 -12  10  15   -3.60    4.00
  13 -11 -15    4.90    2.90
 -13  11  15    4.50    3.70
 -13  11  15    6.20    4.20
  14 -12 -15   16.50    3.20
 -14  12  15   12.50    4.40
 -14  12  15    7.40    3.80
  15 -13 -15    8.70    2.80
 -15  13  15    5.70    4.00
 -15  13  15    7.70    3.80
  16 -14 -15   17.50    2.70
 -16  14  15   15.70    4.20
 -16  14  15    7.90    3.80
  17 -15 -15    5.80    2.20
 -17  15  15    4.20    3.40
 -17  15  15    7.20    3.60
 -18  16  15    4.20    3.40
 -18  16  15    8.00    3.40
 -19  17  15    0.00    2.90
 -19  17  15    1.00    2.90
 -20  18  15   -0.90    2.70
 -20  18  15   -0.80    2.50
 -20  22 -14    7.20    3.10
  20 -22  14    0.70    1.90
  20 -22  14    6.60    2.60
 -19  21 -14   10.20    2.60
  19 -21  14   13.20    3.20
  19 -21  14   11.00    2.60
 -18  20 -14   -0.70    2.40
  18 -20  14    3.50    3.20
  18 -20  14    3.60    2.40
 -17  19 -14   -5.20    3.50
 -17  19 -14   -0.90    2.70
  17 -19  14    2.60    2.60
  17 -19  14    1.20    3.40
 -16  18 -14    7.30    4.40
 -16  18 -14   18.60    3.50
  16 -18  14   13.00    4.00
  16 -18  14   16.20    3.30
 -15  17 -14    6.20    4.10
 -15  17 -14   -0.80    3.10
  15 -17  14    5.70    3.80
  15 -17  14    0.50    2.90
 -14  16 -14   -1.20    3.20
 -14  16 -14   -0.40    4.00
  14 -16  14    2.90    3.80
  14 -16  14    1.80    3.10
 -13  15 -14    1.60    2.60
 -13  15 -14    1.40    4.20
  13 -15  14    5.50    3.30
  13 -15  14    7.20    3.90
 -12  14 -14    6.60    4.50
 -12  14 -14    7.40    2.20
  12 -14  14   10.50    3.50
 -11  13 -14   17.30    5.20
  11 -13  14   16.00    4.20
  11 -13  14   16.50    3.80
 -10  12 -14   -1.60    4.20
  10 -12  14    2.50    3.00
  10 -12  14   -4.10    3.50
  -9  11 -14   11.60    5.30
   9 -11  14   13.40    4.10
   9 -11  14   17.60    3.70
  -8  10 -14    2.50    5.10
   8 -10  14    0.60    3.60
   8 -10  14    1.00    2.80
  -7   9 -14   78.99    9.90
   7  -9  14   67.29    7.70
   7  -9  14   68.29    7.00
  -6   8 -14    6.20    5.40
  -6   8 -14    1.10    5.10
   6  -8  14    2.90    4.20
   6  -8  14    3.40    3.20
   6  -8  14    1.20    3.70
  -5   7 -14    4.50    5.00
  -5   7 -14    9.90    5.50
   5  -7  14   12.40    4.00
   5  -7  14   16.20    3.60
   5  -7  14    3.80    3.70
  -4   6 -14   16.80    6.20
  -4   6 -14   10.40    5.50
   4  -6  14   14.60    4.10
   4  -6  14   14.70    4.30
   4  -6  14   20.40    3.90
  -3   5 -14   16.90    5.60
  -3   5 -14    9.00    5.40
   3  -5  14    6.70    3.50
   3  -5  14    9.40    3.90
   3  -5  14   11.10    4.00
  -2   4 -14   -2.00    4.70
  -2   4 -14    1.50    4.50
   2  -4  14    2.80    3.60
   2  -4  14   -1.00    3.60
   2  -4  14   -2.00    3.10
  -1   3 -14   25.80    5.50
  -1   3 -14   14.10    5.20
   1  -3  14   17.30    4.40
   1  -3  14   16.00    4.00
   1  -3  14   23.60    4.40
   0   2 -14    1.00    4.70
   0   2 -14    1.90    4.20
   0  -2  14    0.90    3.70
   0  -2  14    2.10    3.40
   0  -2  14    2.40    3.60
   1   1 -14   -0.20    4.20
   1   1 -14    5.20    4.80
  -1  -1  14   -3.20    3.10
  -1  -1  14   -5.10    3.70
  -1  -1  14    4.50    3.80
   2   0 -14    9.30    4.00
   2   0 -14   11.90    5.50
  -2   0  14    7.30    3.60
  -2   0  14   14.30    4.60
  -2   0  14   10.60    4.00
   3  -1 -14    7.00    4.00
  -3   1  14    5.70    4.00
  -3   1  14   -3.40    3.30
  -3   1  14    1.40    3.80
   4  -2 -14    0.30    3.60
  -4   2  14    4.20    3.90
  -4   2  14    3.50    3.40
  -4   2  14    4.40    3.90
   5  -3 -14    2.30    3.70
  -5   3  14   -5.20    3.30
  -5   3  14    0.50    3.90
  -5   3  14   -2.40    4.00
   6  -4 -14   16.00    4.30
  -6   4  14    4.80    4.70
  -6   4  14   23.90    4.80
  -6   4  14   17.20    4.50
   7  -5 -14    7.30    3.90
  -7   5  14    2.90    3.80
  -7   5  14    9.30    4.30
  -7   5  14   12.30    4.80
   8  -6 -14   26.30    4.60
  -8   6  14   31.80    5.30
  -8   6  14   23.20    5.10
  -8   6  14   18.90    6.20
   9  -7 -14    3.40    3.60
  -9   7  14    4.20    4.20
  -9   7  14   -3.20    4.10
  10  -8 -14   50.89    7.00
 -10   8  14   47.00    6.40
 -10   8  14   68.59    8.10
  11  -9 -14   16.90    3.90
 -11   9  14   14.40    4.70
 -11   9  14   17.10    4.90
  12 -10 -14   15.80    3.80
 -12  10  14   21.10    5.00
 -12  10  14   10.90    4.70
  13 -11 -14    1.90    3.10
 -13  11  14    1.90    4.10
 -13  11  14   11.10    4.40
  14 -12 -14   -6.10    2.60
 -14  12  14    2.30    4.10
 -14  12  14   -1.10    4.10
  15 -13 -14   11.60    3.20
 -15  13  14   11.10    4.50
 -15  13  14   18.30    5.10
  16 -14 -14    6.80    3.00
 -16  14  14    4.30    4.10
 -16  14  14    6.10    4.30
  17 -15 -14    6.30    2.60
 -17  15  14    2.00    4.00
 -17  15  14    0.70    3.90
  18 -16 -14   32.60    4.20
 -18  16  14   16.40    4.40
 -18  16  14   20.40    4.90
 -19  17  14   41.20    5.00
 -19  17  14   33.10    5.30
 -20  18  14   25.90    4.00
 -20  18  14   19.50    4.40
 -21  19  14    1.70    2.90
 -21  19  14   -2.20    3.10
 -22  20  14    4.00    2.50
 -22  20  14    4.80    3.00
 -22  24 -13   -1.60    2.00
  22 -24  13   -1.80    2.30
  22 -24  13   -0.50    1.90
 -21  23 -13    6.10    2.70
  21 -23  13    8.00    2.90
  21 -23  13    7.20    2.50
 -20  22 -13   -0.40    2.90
  20 -22  13   -0.50    2.90
  20 -22  13    0.20    2.50
 -19  21 -13    0.10    3.20
  19 -21  13    0.20    2.70
  19 -21  13    2.10    3.30
 -18  20 -13    1.70    3.50
 -18  20 -13    2.70    4.20
  18 -20  13   -2.40    3.50
  18 -20  13    1.20    2.90
 -17  19 -13  164.38   12.40
 -17  19 -13  160.78   13.30
  17 -19  13  165.88   11.70
  17 -19  13  177.48   12.30
 -16  18 -13    2.40    4.50
 -16  18 -13    3.10    3.90
  16 -18  13   -5.60    3.80
  16 -18  13    1.60    3.10
 -15  17 -13    5.60    4.00
 -15  17 -13    8.00    4.60
  15 -17  13    3.90    3.30
  15 -17  13    7.00    4.20
 -14  16 -13   68.19    8.90
 -14  16 -13   51.89    7.80
  14 -16  13   63.99    6.90
  14 -16  13   72.39    8.20
 -13  15 -13   18.10    5.30
 -13  15 -13   12.60    4.50
  13 -15  13   14.10    4.60
  13 -15  13   18.00    3.90
 -12  14 -13   16.00    4.40
 -12  14 -13   17.30    5.20
  12 -14  13   17.30    3.90
  12 -14  13   17.80    4.40
 -11  13 -13   27.80    5.40
 -11  13 -13   49.80    5.70
  11 -13  13   31.20    5.00
  11 -13  13   41.90    5.80
 -10  12 -13    1.60    3.40
 -10  12 -13   -0.30    4.90
 -10  12 -13    1.20    5.20
  10 -12  13    1.60    3.50
  10 -12  13    1.00    3.10
  10 -12  13    3.50    3.70
  -9  11 -13   36.40    5.70
  -9  11 -13   27.00    6.90
  -9  11 -13   44.50    5.90
   9 -11  13   35.60    5.50
   9 -11  13   33.20    4.90
   9 -11  13   42.20    5.80
  -8  10 -13   71.59    9.60
  -8  10 -13   57.19    8.60
   8 -10  13   75.49    7.90
   8 -10  13   63.29    7.90
   8 -10  13   76.49    7.20
  -7   9 -13    9.50    5.60
  -7   9 -13    8.30    5.20
   7  -9  13    6.30    3.90
   7  -9  13    8.80    3.80
   7  -9  13    9.70    3.30
  -6   8 -13   40.60    7.40
  -6   8 -13   51.99    7.10
   6  -8  13   39.00    5.90
   6  -8  13   46.00    6.10
   6  -8  13   43.90    6.70
  -5   7 -13    9.80    5.60
  -5   7 -13    1.70    5.40
   5  -7  13    2.40    3.80
   5  -7  13    2.10    3.40
   5  -7  13    6.30    3.10
  -4   6 -13   56.29    9.50
  -4   6 -13   59.39    9.60
   4  -6  13   68.99    7.20
   4  -6  13   56.09    7.90
   4  -6  13   74.59    7.00
  -3   5 -13    1.90    4.80
  -3   5 -13    2.00    4.60
   3  -5  13    3.50    4.00
   3  -5  13    0.20    3.20
   3  -5  13   11.00    3.70
  -2   4 -13    7.10    4.70
  -2   4 -13   14.30    5.00
   2  -4  13   12.20    4.40
   2  -4  13   13.80    3.80
   2  -4  13   13.70    3.80
[truncated: 13,307,323 more chars]
